# Supplementary material for: Apoptosis-dependent head development during metamorphosis of the cnidarian Hydractinia symbiolongicarpus
Source: Dev Biol. Author manuscript; Available in PMC 2025 Mar 15. (PMC7617490; doi:10.1016/j.ydbio.2024.08.010)
Supplement: File S1 [file EMS203329-supplement-File_S1.xlsx]

## Sheet: 5h hpi_down regulated
gene_id	shRNA_5H_1	shRNA_5H_2	shRNA_5H_3	crtl_5H_1	crtl_5H_2	crtl_5H_3	B	A	log2FoldChange	pvalue	padj	gene_name	gene_chr	gene_start	gene_end	gene_strand	gene_length	gene_biotype	gene_description	tf_family	shRNA_5H_1_count	shRNA_5H_2_count	shRNA_5H_3_count	crtl_5H_1_count	crtl_5H_2_count	crtl_5H_3_count	shRNA_5H_1_fpkm	shRNA_5H_2_fpkm	shRNA_5H_3_fpkm	crtl_5H_1_fpkm	crtl_5H_2_fpkm	crtl_5H_3_fpkm	#N/A
HyS0628.2g	0	0	0	8.97547	2.9551	3.34092	0	5.0905	-4.70908	0.00599973	0.424857	-	HyS0628	24229	24999	+	771	-	- && - && -	-	0	0	0	9	3	4	0	0	0	0.947887	0.316067	0.356722	#N/A
HyS0097.2g	0	0	0	3.9891	6.89522	2.50569	0	4.46334	-4.51873	0.0094538	0.490172	-	HyS0097	34190	34954	+	765	-	- && Q8YI91.2 RecName: Full=Trans-aconitate 2-methyltransferase && PF13847:Methyltransferase domain	-	0	0	0	4	7	3	0	0	0	0.424587	0.743274	0.26964	#N/A
HyS0042.16g	0	0	0	1.99455	0	10.858	0	4.28418	-4.47476	0.0458407	0.635595	-	HyS0042	133384	135344	-	471	-	- && - && PF15006:Domain of unknown function (DUF4517)	-	0	0	0	2	0	13	0	0	0	0.344808	0	1.89779	#N/A
HyS0007.93g	0	0	0	1.99455	3.94013	5.84661	0	3.9271	-4.34618	0.0159456	0.528038	-	HyS0007	1423969	1438083	-	1146	-	- && - && PF12796:Ankyrin repeats (3 copies)	-	0	0	0	2	4	7	0	0	0	0.141714	0.283523	0.419989	#N/A
HyS0005.313g	2.37161	1.00054	0	52.8556	9.85032	3.34092	1.12405	22.0156	-4.34496	0.00073176	0.184618	-	HyS0005	3762572	3766714	+	1091	-	- && Q6P635.1 RecName: Full=COP9 signalosome complex subunit 5; Short=Signalosome subunit 5 && PF01398:JAB1/Mov34/MPN/PAD-1 ubiquitin protease	Mov34	2	1	0	53	10	4	0.179148	0.0733581	0	3.94475	0.744539	0.252092	RecName: Full=COP9 signalosome complex subunit 5; Short=Signalosome subunit 5 [Xenopus tropicalis]
HyS0045.42g	2.37161	2.00109	0	58.8392	13.7904	8.3523	1.45756	26.994	-4.24188	0.000104658	0.0623837	-	HyS0045	522093	524076	+	1014	-	- && - && -	-	2	2	0	59	14	10	0.192752	0.157857	0	4.72479	1.12151	0.678089	#N/A
HyS0026.57g	0	1.00054	0	5.98365	5.91019	8.3523	0.333514	6.74871	-4.16276	0.00547616	0.415922	-	HyS0026	839114	843945	-	789	-	- && - && -	-	0	1	0	6	6	10	0	0.101437	0	0.617508	0.617713	0.87146	#N/A
HyS0057.18g	0	0	0	3.9891	2.9551	3.34092	0	3.42837	-4.14307	0.0230871	0.564752	-	HyS0057	253988	254269	-	282	-	- && - && -	-	0	0	0	4	3	4	0	0	0	1.15181	0.864141	0.975294	#N/A
HyS0006.93g	0	0	0	2.99182	4.92516	1.67046	0	3.19581	-4.03614	0.03433	0.602192	-	HyS0006	1757844	1758701	+	858	-	- && - && -	-	0	0	0	3	5	2	0	0	0	0.283924	0.473364	0.160276	#N/A
HyS0075.20g	0	0	0	4.98637	0.985032	3.34092	0	3.10411	-4.00059	0.0427343	0.621757	-	HyS0075	873428	874078	-	651	-	- && - && -	-	0	0	0	5	1	4	0	0	0	0.623674	0.124776	0.422478	#N/A
HyS0006.308g	0	0	0	1.99455	3.94013	3.34092	0	3.09187	-3.99602	0.035142	0.602713	-	HyS0006	4969938	4970917	-	301	-	- && - && -	-	0	0	0	2	4	4	0	0	0	0.53955	1.07946	0.91373	#N/A
HyS0032.209g	0	1.00054	0	0	9.85032	6.68184	0.333514	5.51072	-3.86887	0.0397443	0.614544	-	HyS0032	2409079	2412752	+	888	-	- && Q6P6Z0.1 RecName: Full=DNA damage-binding protein 1; AltName: Full=Damage-specific DNA-binding protein 1 && PF10433:Mono-functional DNA-alkylating methyl methanesulfonate N-term	-	0	1	0	0	10	8	0	0.090128	0	0	0.914744	0.619443	RecName: Full=DNA damage-binding protein 1; AltName: Full=Damage-specific DNA-binding protein 1 [Xenopus laevis]
HyS0011.334g	0	0	0.988392	4.98637	10.8353	0.83523	0.329464	5.55232	-3.8684	0.0252243	0.570446	-	HyS0011	4785967	4800878	-	3146	-	- && P97504.1 RecName: Full=Cytoplasmic tyrosine-protein kinase BMX; AltName: Full=Bone marrow tyrosine kinase gene in chromosome X protein homolog && PF00017:SH2 domain	SH2	0	0	1	5	11	1	0	0	0.0251192	0.129056	0.284018	0.0218558	#N/A
HyS0002.205g	0	0	0	3.9891	1.97006	2.50569	0	2.82162	-3.86064	0.0478542	1	-	HyS0002	3252818	3257002	-	573	-	- && - && -	-	0	0	0	4	2	3	0	0	0	0.566858	0.283523	0.359991	#N/A
HyS0013.192g	0	0	0	3.9891	1.97006	2.50569	0	2.82162	-3.86064	0.0478542	1	-	HyS0013	2549268	2550716	+	1449	-	- && - && -	-	0	0	0	4	2	3	0	0	0	0.224161	0.112118	0.142357	#N/A
HyS0013.152g	1.1858	0	0	9.97275	1.97006	4.17615	0.395268	5.37299	-3.82623	0.0202921	0.550692	-	HyS0013	2003495	2028550	-	838	-	- && - && -	-	1	0	0	10	2	5	0.116617	0	0	0.969002	0.193865	0.410252	#N/A
HyS0022.171g	1.1858	0	0	6.98092	6.89522	1.67046	0.395268	5.1822	-3.76822	0.021919	0.561679	-	HyS0022	2638743	2639120	-	378	-	- && - && -	-	1	0	0	7	7	2	0.258533	0	0	1.50375	1.50425	0.3638	#N/A
HyS0020.181g	0	0	1.97678	8.97547	9.85032	9.18753	0.658928	9.33777	-3.75398	0.00399237	0.38468	-	HyS0020	2656689	2657027	+	228	-	- && - && -	-	0	0	2	9	10	11	0	0	0.693202	3.20536	3.56269	3.31728	#N/A
HyS0061.106g	0	0	0.988392	2.99182	2.9551	8.3523	0.329464	4.76641	-3.66826	0.0264665	0.573669	-	HyS0061	1381678	1382478	+	801	-	- && - && -	-	0	0	1	3	3	10	0	0	0.0986579	0.304129	0.304229	0.858405	#N/A
HyS0107.13g	1.1858	0	0	8.97547	2.9551	2.50569	0.395268	4.81209	-3.66333	0.0278251	0.582234	-	HyS0107	380821	382449	-	1464	-	- && - && -	-	1	0	0	9	3	3	0.0667523	0	0	0.499195	0.166453	0.140898	#N/A
HyS0086.11g	1.1858	0	0	3.9891	5.91019	4.17615	0.395268	4.69181	-3.63281	0.0230196	0.564752	-	HyS0086	330307	356305	-	1257	-	- && - && PF00856:SET domain	SET	1	0	0	4	6	5	0.0777449	0	0	0.2584	0.387729	0.273501	#N/A
HyS0023.245g	3.55741	1.00054	0	24.9319	13.7904	14.1989	1.51932	17.6404	-3.61927	0.000188477	0.0841139	-	HyS0023	2768224	2768658	+	351	-	- && - && -	-	3	1	0	25	14	17	0.835259	0.228016	0	5.78364	3.23991	3.33017	#N/A
HyS4647.1g	0	0	0.988392	8.97547	1.97006	2.50569	0.329464	4.48374	-3.56207	0.0380826	0.612443	-	HyS4647	1	5039	+	1350	-	- && - && PF07679:Immunoglobulin I-set domain	I-set	0	0	1	9	2	3	0	0	0.058537	0.541349	0.12034	0.152796	#N/A
HyS0037.90g	1.1858	0	0	7.9782	1.97006	2.50569	0.395268	4.15132	-3.45121	0.0449815	0.632469	-	HyS0037	1434821	1441747	+	1422	-	- && P35331.1 RecName: Full=Neuronal cell adhesion molecule; Short=Nr-CAM; AltName: Full=Neuronal surface protein Bravo; Short=gBravo; AltName: Full=NgCAM-related cell adhesion molecule; Short=Ng-CAM-related; Flags: Precursor && PF07679:Immunoglobulin I-s	I-set	1	0	0	8	2	3	0.0687239	0	0	0.456835	0.114246	0.14506	RecName: Full=Contactin-5; AltName: Full=Neural recognition molecule NB-2; Flags: Precursor [Rattus norvegicus]
HyS0007.51g	1.1858	0	0	6.98092	2.9551	2.50569	0.395268	4.14724	-3.44951	0.0402026	0.614544	-	HyS0007	776207	780523	+	900	-	- && - && -	-	1	0	0	7	3	3	0.108584	0	0	0.631574	0.270764	0.229194	#N/A
HyS0012.320g	1.1858	3.00163	4.94196	10.97	4.92516	81.8526	3.04313	32.5826	-3.40652	0.00109732	0.234617	-	HyS0012	5060108	5061023	+	623	-	- && O35153.1 RecName: Full=BET1-like protein; AltName: Full=Golgi SNARE with a size of 15 kDa; Short=GOS-15; Short=GS15; AltName: Full=Vesicle transport protein GOS15 && -	-	1	3	5	11	5	98	0.156862	0.385395	0.634229	1.43375	0.65192	10.8159	RecName: Full=BET1-like protein [Danio rerio]
HyS0008.442g	1.1858	0	0.988392	11.9673	4.92516	2.50569	0.724732	6.46605	-3.18213	0.0269618	0.575437	-	HyS0008	5734062	5737748	+	1297	-	- && P12256.1 RecName: Full=Penicillin acylase; AltName: Full=Penicillin V amidase; Short=PVA; Flags: Precursor && PF02275:Linear amide C-N hydrolases, choloylglycine hydrolase family	-	1	0	1	12	5	3	0.0753472	0	0.0609291	0.751294	0.313143	0.15904	RecName: Full=Penicillin acylase; AltName: Full=Penicillin V amidase; Short=PVA; Flags: Precursor [Lysinibacillus sphaericus]
HyS0018.17g	2.37161	5.00271	1.97678	71.8038	6.89522	5.01138	3.11703	27.9035	-3.15231	0.00296821	0.350794	-	HyS0018	107009	109565	+	546	-	- && O15173.1 RecName: Full=Membrane-associated progesterone receptor component 2; AltName: Full=Progesterone membrane-binding protein; AltName: Full=Steroid receptor protein DG6 && PF00173:Cytochrome b5-like Heme/Steroid binding domain	-	2	5	2	72	7	6	0.357968	0.732909	0.289469	10.708	1.0414	0.755585	RecName: Full=Membrane-associated progesterone receptor component 2 [Rattus norvegicus]
HyS0013.1g	1.1858	7.0038	8.89553	5.98365	64.0271	81.8526	5.69504	50.6211	-3.13431	0.000333974	0.116126	-	HyS0013	844	16182	+	1695	-	- && A1L252.1 RecName: Full=Ran-binding protein 9; Short=RanBP9 && PF00622:SPRY domain|PF10607:CTLH/CRA C-terminal to LisH motif domain	SPRY	1	7	9	6	65	98	0.0576551	0.330522	0.419602	0.287442	3.11499	3.9754	RecName: Full=Ran-binding protein 9; Short=RanBP9 [Danio rerio]
HyS0064.95g	3.55741	8.00434	0.988392	7.9782	95.5481	5.01138	4.18338	36.1792	-3.10818	0.00434304	0.390516	-	HyS0064	1558486	1575177	-	1001	-	- && - && -	-	3	8	1	8	97	6	0.292883	0.639629	0.078946	0.64897	7.87137	0.412137	#N/A
HyS0035.42g	1.1858	1.00054	0	8.97547	2.9551	5.84661	0.728782	5.92573	-3.06323	0.0296587	0.593529	-	HyS0035	684719	685399	+	360	-	- && - && PF03281:Mab-21 protein	-	1	1	0	9	3	7	0.271459	0.222316	0	2.03006	0.67691	1.33697	#N/A
HyS0013.211g	3.55741	1.00054	0	0.997275	9.85032	24.2217	1.51932	11.6898	-3.00554	0.0222872	0.562561	-	HyS0013	2837368	2839531	+	1767	-	- && P07202.4 RecName: Full=Thyroid peroxidase; Short=TPO; Flags: Precursor && PF03098:Animal haem peroxidase	An_peroxidase	3	1	0	1	10	29	0.165917	0.0452935	0	0.0459549	0.459702	1.12846	RecName: Full=Thyroid peroxidase; Short=TPO; Flags: Precursor [Rattus norvegicus]
HyS0025.108g	1.1858	1.00054	0	4.98637	4.92516	6.68184	0.728782	5.53112	-2.96964	0.0320396	0.596198	-	HyS0025	1243372	1244013	-	642	-	- && - && PF00010:Helix-loop-helix DNA-binding domain	HLH	1	1	0	5	5	8	0.15222	0.124663	0	0.632417	0.632627	0.8568	#N/A
HyS0129.20g	2.37161	0	0.988392	6.98092	14.7755	3.34092	1.12	8.36577	-2.952	0.0181571	0.542115	-	HyS0129	361335	361686	-	276	-	- && - && -	-	2	0	1	7	15	4	0.708154	0	0.286322	2.05948	4.41463	0.996496	#N/A
HyS0011.281g	1.1858	1.00054	0	8.97547	3.94013	3.34092	0.728782	5.41884	-2.92713	0.0410679	0.615109	-	HyS0011	3644579	3647328	+	1431	-	- && F1NPQ2.3 RecName: Full=Multiple inositol polyphosphate phosphatase 1; AltName: Full=2,3-bisphosphoglycerate 3-phosphatase; Short=2,3-BPG phosphatase; AltName: Full=Band 17; AltName: Full=Histidine phosphatase of the endoplasmic reticulum 1; Short=HiP	Acid_phosphat_A	1	1	0	9	4	4	0.0682916	0.0559285	0	0.510707	0.227056	0.192196	RecName: Full=Multiple inositol polyphosphate phosphatase 1; AltName: Full=2,3-bisphosphoglycerate 3-phosphatase; Short=2,3-BPG phosphatase; AltName: Full=Inositol (1,3,4,5)-tetrakisphosphate 3-phosphatase; Short=Ins(1,3,4,5)P(4) 3-phosphatase; Flags: Precursor [Mus musculus]
HyS0019.18g	0	1.00054	0.988392	2.99182	5.91019	6.68184	0.662978	5.19462	-2.91733	0.0409426	0.615002	-	HyS0019	614328	630751	+	783	-	- && - && -	-	0	1	1	3	6	8	0	0.102214	0.100926	0.31112	0.622446	0.702511	#N/A
HyS0143.3g	5.92902	4.00217	0	8.97547	53.1917	7.51707	3.3104	23.2281	-2.83281	0.00662023	0.441966	-	HyS0143	68278	82038	+	2939	-	- && - && -	-	5	4	0	9	54	9	0.166256	0.108926	0	0.248663	1.49247	0.210556	#N/A
HyS0032.250g	1.1858	0	9.88392	59.8365	10.8353	9.18753	3.68991	26.6198	-2.82952	0.0100546	0.490245	-	HyS0032	3009034	3015291	+	1308	-	- && O95870.3 RecName: Full=Protein ABHD16A; AltName: Full=Alpha/beta hydrolase domain-containing protein 16A; Short=Abhydrolase domain-containing protein 16A; AltName: Full=HLA-B-associated transcript 5; AltName: Full=Protein G5 && PF00561:alpha/beta hyd	Abhydrolase_1	1	0	10	60	11	11	0.0747135	0	0.604167	3.72488	0.683121	0.578242	RecName: Full=Phosphatidylserine lipase ABHD16A; AltName: Full=Alpha/beta hydrolase domain-containing protein 16A; Short=Abhydrolase domain-containing protein 16A; AltName: Full=HLA-B-associated transcript 5; Short=hBAT5; AltName: Full=Monoacylglycerol lipase ABHD16A; AltName: Full=Protein G5 [Homo sapiens]
HyS0082.4g	1.1858	0	0.988392	3.9891	5.91019	5.01138	0.724732	4.97022	-2.81358	0.0465283	0.637077	-	HyS0082	75179	75625	+	447	-	- && - && -	-	1	0	1	4	6	6	0.218625	0	0.17679	0.726643	1.09033	0.922929	#N/A
HyS0059.83g	2.37161	1.00054	3.95357	31.9128	14.7755	5.01138	2.44191	17.2332	-2.80901	0.00323402	0.362253	-	HyS0059	1273515	1285476	+	819	-	- && - && -	-	2	1	4	32	15	6	0.238645	0.0977212	0.385958	3.17274	1.48772	0.503723	#N/A
HyS0130.5g	1.1858	1.00054	0.988392	2.99182	12.8054	5.84661	1.05825	7.21462	-2.77369	0.0240243	0.567348	-	HyS0130	128915	134910	+	1720	-	- && O15995.1 RecName: Full=G1/S-specific cyclin-E && PF02984:Cyclin, C-terminal domain|PF00134:Cyclin, N-terminal domain	Cyclin_C	1	1	1	3	13	7	0.056817	0.0465312	0.0459448	0.141632	0.613942	0.27983	RecName: Full=G1/S-specific cyclin-E [Hemicentrotus pulcherrimus]
HyS0170.1g	5.92902	0	0	11.9673	11.8204	14.1989	1.97634	12.6622	-2.77102	0.0107355	0.501894	-	HyS0170	21525	22508	+	984	-	- && - && -	-	5	0	0	12	12	17	0.496572	0	0	0.990272	0.990601	1.1879	#N/A
HyS0022.186g	1.1858	2.00109	0.988392	10.97	8.86529	8.3523	1.39176	9.39587	-2.74561	0.00674351	0.447746	-	HyS0022	2991001	2995242	+	1497	-	- && - && -	-	1	2	1	11	9	10	0.0652808	0.106925	0.0527889	0.596677	0.488352	0.459307	#N/A
HyS0029.70g	1.1858	0	3.95357	18.9482	2.9551	12.5285	1.71312	11.4773	-2.72796	0.0169306	0.535972	-	HyS0029	1136132	1148970	+	2478	-	- && Q5IS45.1 RecName: Full=Glutamate receptor ionotropic, NMDA 2A; Short=GluN2A; AltName: Full=Glutamate [NMDA] receptor subunit epsilon-1; AltName: Full=N-methyl D-aspartate receptor subtype 2A; Short=NMDAR2A; Short=NR2A; Flags: Precursor && PF00497:Bac	Lig_chan	1	0	4	19	3	15	0.0394372	0	0.127563	0.622617	0.0983405	0.416212	RecName: Full=Glutamate receptor ionotropic, NMDA 3A; Short=GluN3A; AltName: Full=N-methyl-D-aspartate receptor; AltName: Full=N-methyl-D-aspartate receptor subtype 3A; Short=NMDAR3A; Short=NR3A; AltName: Full=NMDAR-L; Flags: Precursor [Mus musculus]
HyS1717.1g	2.37161	1.00054	2.96518	0.997275	38.4162	2.50569	2.11244	13.9731	-2.72451	0.0362623	0.60296	-	HyS1717	66	4667	-	450	-	- && - && -	-	2	1	3	1	39	3	0.434335	0.177853	0.526833	0.18045	7.03987	0.458388	#N/A
HyS0062.87g	30.8309	12.0065	16.8027	234.36	86.6828	58.4661	19.88	126.503	-2.67805	1.97737e-06	0.00365138	-	HyS0062	1061085	1062152	-	1068	-	- && - && -	-	26	12	17	235	88	70	2.37908	0.899254	1.25789	17.8676	6.69305	4.50662	#N/A
HyS4742.1g	1.1858	1.00054	0.988392	5.98365	11.8204	2.50569	1.05825	6.76991	-2.67425	0.0321746	0.596198	-	HyS4742	1	2162	-	2070	-	- && - && PF14529:Endonuclease-reverse transcriptase	-	1	1	1	6	12	3	0.0472103	0.0386636	0.0381763	0.235369	0.470894	0.0996496	#N/A
HyS0062.88g	16.6013	7.0038	15.8143	138.621	49.2516	61.807	13.1398	83.2266	-2.66851	4.59309e-07	0.00191647	-	HyS0062	1084337	1088530	+	1256	-	- && P55115.2 RecName: Full=Zinc metalloproteinase nas-15; AltName: Full=Nematode astacin 15; Flags: Precursor && PF01400:Astacin (Peptidase family M12A)|PF01549:ShK domain-like	Astacin	14	7	16	139	50	74	1.08929	0.446047	1.00669	8.98657	3.23365	4.05104	RecName: Full=Zinc metalloproteinase nas-15; AltName: Full=Nematode astacin 15; Flags: Precursor [Caenorhabditis elegans]
HyS0428.1g	1.1858	1.00054	3.95357	16.9537	14.7755	6.68184	2.04664	12.8037	-2.61439	0.00491264	0.405901	-	HyS0428	6323	18870	+	1070	-	- && - && -	-	1	1	4	17	15	8	0.0913321	0.0747978	0.29542	1.29013	1.13873	0.51408	#N/A
HyS0031.157g	2.37161	1.00054	0	7.9782	5.91019	5.84661	1.12405	6.57833	-2.6117	0.0310857	0.59566	-	HyS0031	2438812	2439871	-	759	-	- && - && -	-	2	1	0	8	6	7	0.257511	0.105446	0	0.855888	0.642129	0.634134	#N/A
HyS0170.2g	3.55741	0	1.97678	11.9673	10.8353	8.3523	1.84473	10.385	-2.53715	0.00982114	0.490245	-	HyS0170	30162	30392	+	231	-	- && - && -	-	3	0	2	12	11	10	1.26916	0	0.684199	4.2183	3.86806	2.97655	#N/A
HyS0017.122g	15.4155	0	1.97678	38.8937	33.4911	22.5512	5.79741	31.6453	-2.48888	0.00484453	0.405901	-	HyS0017	1395548	1397993	+	1071	-	- && - && -	-	13	0	2	39	34	27	1.18621	0	0.147572	2.95695	2.57871	1.7334	#N/A
HyS0013.351g	3.55741	0	0.988392	8.97547	6.89522	8.3523	1.51527	8.07433	-2.48457	0.024148	0.567348	-	HyS0013	4941280	4943715	+	1097	-	- && - && -	-	3	0	1	9	7	10	0.267252	0	0.0720374	0.6662	0.518327	0.626784	#N/A
HyS4793.1g	1.1858	1.00054	0.988392	4.98637	7.88025	4.17615	1.05825	5.68093	-2.42619	0.0460681	0.636487	-	HyS4793	1	942	+	942	-	- && - && -	-	1	1	1	5	8	5	0.103742	0.0849614	0.0838906	0.43101	0.689845	0.364959	#N/A
HyS0020.272g	2.37161	2.00109	0.988392	1.99455	5.91019	18.3751	1.78703	8.75994	-2.32162	0.0427964	0.621757	-	HyS0020	4054661	4056205	-	1360	-	- && - && -	-	2	2	1	2	6	22	0.143714	0.117697	0.0581066	0.119415	0.358364	1.11227	#N/A
HyS0003.554g	4.74322	1.00054	0.988392	11.9673	11.8204	8.3523	2.24405	10.7133	-2.30854	0.0126096	0.515821	-	HyS0003	7229729	7231180	-	1452	-	- && - && -	-	4	1	1	12	12	10	0.269216	0.0551196	0.0544249	0.671094	0.671316	0.473541	#N/A
HyS0062.89g	9.48643	1.00054	0	30.9155	5.91019	12.5285	3.49566	16.4514	-2.27942	0.038361	0.612443	-	HyS0062	1090290	1093420	+	309	-	- && - && -	-	8	1	0	31	6	15	2.53011	0.259009	0	8.14651	1.57727	3.33778	#N/A
HyS0034.187g	4.74322	1.00054	0.988392	9.97275	9.85032	10.858	2.24405	10.227	-2.2465	0.0152062	0.520521	-	HyS0034	2092941	2096342	-	1435	-	- && - && PF00876:Innexin	-	4	1	1	10	10	13	0.272405	0.0557726	0.0550697	0.56587	0.566058	0.622897	#N/A
HyS0093.32g	3.55741	2.00109	0.988392	7.9782	13.7904	8.3523	2.1823	10.0403	-2.23272	0.0151485	0.520521	-	HyS0093	498682	499047	+	366	-	- && P22131.1 RecName: Full=Actin-1 && PF00022:Actin	Actin	3	2	1	8	14	10	0.801027	0.437342	0.215915	1.77491	3.10713	1.87864	RecName: Full=Actin, cytoplasmic; AltName: Full=Actin, micronuclear [Tetrahymena pyriformis]
HyS0005.474g	1.1858	3.00163	1.97678	8.97547	5.91019	14.1989	2.05474	9.69486	-2.22608	0.0180899	0.542115	-	HyS0005	6070568	6071485	-	918	-	- && - && -	-	1	3	2	9	6	17	0.106455	0.261548	0.172168	0.796101	0.53091	1.2733	#N/A
HyS0239.5g	15.4155	3.00163	0.988392	15.9564	37.4312	34.2444	6.46849	29.2107	-2.21454	0.00563942	0.415922	-	HyS0239	95993	98900	-	1271	-	- && - && PF00019:Transforming growth factor beta like domain	-	13	3	1	16	38	41	0.999551	0.188907	0.0621754	1.02222	2.42857	2.21801	#N/A
HyS0001.155g	4.74322	1.00054	1.97678	7.9782	9.85032	16.7046	2.57351	11.511	-2.20889	0.0131275	0.517993	-	HyS0001	2555764	2560792	+	786	-	- && - && -	-	4	1	2	8	10	20	0.49733	0.101824	0.201081	0.826487	1.03345	1.74957	#N/A
HyS0055.3g	2.37161	1.00054	1.97678	7.9782	7.88025	8.3523	1.78298	8.07025	-2.19597	0.0242933	0.567361	-	HyS0055	36907	39571	-	1534	-	- && Q8T6A5.1 RecName: Full=Tubulin alpha-1 chain && PF03953:Tubulin C-terminal domain|PF00091:Tubulin/FtsZ family, GTPase domain	Tubulin	2	1	2	8	8	10	0.127412	0.0521732	0.103031	0.42348	0.423621	0.448228	RecName: Full=Tubulin alpha-1C chain; AltName: Full=Alpha-tubulin 3; AltName: Full=Alpha-tubulin III; AltName: Full=Tubulin alpha-3 chain; Contains: RecName: Full=Detyrosinated tubulin alpha-1C chain [Cricetulus griseus]
HyS0039.137g	4.74322	1.00054	0.988392	16.9537	4.92516	7.51707	2.24405	9.79863	-2.17178	0.03333	0.600132	-	HyS0039	2493506	2497526	-	969	-	- && P36110.1 RecName: Full=Protein PRY2; AltName: Full=Pathogenesis-related protein 2; Flags: Precursor && PF00188:Cysteine-rich secretory protein family	SCP	4	1	1	17	5	9	0.403407	0.0825941	0.0815531	1.4246	0.41914	0.638621	RecName: Full=Ectin; Flags: Precursor [Acropora millepora]
HyS0012.29g	0	2.00109	4.94196	18.9482	3.94013	9.18753	2.31435	10.692	-2.16641	0.0408714	0.614544	-	HyS0012	519281	521279	+	1999	-	- && - && -	-	0	2	5	19	4	11	0	0.0800737	0.197661	0.771808	0.16254	0.378359	#N/A
HyS0006.316g	3.55741	3.00163	1.97678	4.98637	13.7904	18.3751	2.84527	12.384	-2.14158	0.0139616	0.517993	-	HyS0006	5107792	5109405	+	723	-	- && Q24K15.1 RecName: Full=Angiopoietin-4; Short=ANG-4; Flags: Precursor && PF00147:Fibrinogen beta and gamma chains, C-terminal globular domain	Fibrinogen_C	3	3	2	5	14	22	0.405499	0.33209	0.218603	0.561565	1.5729	2.09223	#N/A
HyS0036.108g	13.0438	6.00326	2.96518	59.8365	22.6557	13.3637	7.33743	31.952	-2.14001	0.00396961	0.38468	-	HyS0036	1821761	1828975	+	1861	-	- && Q8K0U4.1 RecName: Full=Heat shock 70 kDa protein 12A && PF00012:Hsp70 protein	HSP70	11	6	3	60	23	16	0.577635	0.258034	0.127391	2.61802	1.00391	0.591151	RecName: Full=Heat shock 70 kDa protein 12B [Homo sapiens]
HyS0017.134g	2.37161	5.00271	0	7.9782	11.8204	12.5285	2.45811	10.7757	-2.13632	0.0243753	0.568191	-	HyS0017	1868713	1882035	+	3987	-	- && P18433.2 RecName: Full=Receptor-type tyrosine-protein phosphatase alpha; Short=Protein-tyrosine phosphatase alpha; Short=R-PTP-alpha; Flags: Precursor && PF00102:Protein-tyrosine phosphatase|PF00754:F5/8 type C domain	Y_phosphatase	2	5	0	8	12	15	0.049022	0.100368	0	0.162934	0.244482	0.258684	RecName: Full=Receptor-type tyrosine-protein phosphatase epsilon; Short=Protein-tyrosine phosphatase epsilon; Short=R-PTP-epsilon; Flags: Precursor [Mus musculus]
HyS0085.1g	3.55741	12.0065	4.94196	73.7983	7.88025	9.18753	6.83529	30.2887	-2.13546	0.0204438	0.55301	-	HyS0085	881	14108	-	1047	-	- && P04146.3 RecName: Full=Copia protein; AltName: Full=Gag-int-pol protein; Contains: RecName: Full=Copia VLP protein; Contains: RecName: Full=Copia protease && PF14227:gag-polypeptide of LTR copia-type	-	3	12	5	74	8	11	0.280015	0.917291	0.377388	5.73923	0.620663	0.722388	#N/A
HyS0004.390g	0	3.00163	1.97678	6.98092	8.86529	6.68184	1.65947	7.50935	-2.1281	0.0422004	0.621757	-	HyS0004	5276700	5277875	+	498	-	- && - && -	-	0	3	2	7	9	8	0	0.48213	0.317369	1.1414	1.468	1.10455	#N/A
HyS0071.17g	1.1858	4.00217	0.988392	14.9591	5.91019	5.84661	2.05879	8.90531	-2.08996	0.0391026	0.612443	-	HyS0071	283831	286533	-	2328	-	- && - && -	-	1	4	1	15	6	7	0.0419782	0.137515	0.0339454	0.523211	0.209354	0.206747	#N/A
HyS0032.21g	11.858	0	0.988392	7.9782	20.6857	23.3864	4.28214	17.3501	-2.0644	0.049238	0.645448	-	HyS0032	272056	275260	+	793	-	- && - && -	-	10	0	1	8	21	28	1.23235	0	0.0996532	0.819191	2.15109	2.42778	#N/A
HyS0035.43g	13.0438	11.006	15.8143	62.8283	33.4911	67.6537	13.288	54.6577	-2.04168	7.2715e-06	0.00994073	-	HyS0035	700017	703627	+	1714	-	- && - && PF03281:Mab-21 protein	-	11	11	16	63	34	81	0.627175	0.513635	0.737689	2.98468	1.61132	3.24937	#N/A
HyS0017.41g	3.55741	4.00217	0	11.9673	10.8353	7.51707	2.51986	10.1066	-2.02068	0.0319158	0.596198	-	HyS0017	454703	464021	-	1518	-	- && Q96FN4.3 RecName: Full=Copine-2; AltName: Full=Copine II && PF00168:C2 domain|PF07002:Copine	C2	3	4	0	12	11	9	0.193133	0.210892	0	0.641916	0.588618	0.407657	RecName: Full=Copine-2; AltName: Full=Copine II [Homo sapiens]
HyS0053.9g	5.92902	7.0038	6.91874	37.8964	29.551	13.3637	6.61719	26.937	-2.01429	0.00109532	0.234617	-	HyS0053	95177	98089	-	327	-	- && - && PF09774:Caffeine-induced death protein 2	-	5	7	7	38	30	16	1.49427	1.71326	1.69167	9.43636	7.45223	3.36432	#N/A
HyS0022.304g	3.55741	6.00326	2.96518	35.9019	4.92516	10.0228	4.17528	16.9499	-2.0129	0.0241563	0.567348	-	HyS0022	4305102	4313059	-	1079	-	- && - && PF00264:Common central domain of tyrosinase	-	3	6	3	36	5	12	0.271711	0.445043	0.219717	2.70925	0.37641	0.764688	#N/A
HyS0019.5g	7.11483	2.00109	1.97678	12.9646	16.7455	13.3637	3.69756	14.3579	-1.99949	0.00901768	0.488653	-	HyS0019	181219	184739	-	867	-	- && - && -	-	6	2	2	13	17	16	0.6763	0.184622	0.182295	1.21757	1.59273	1.26889	#N/A
HyS0049.21g	17.7871	8.00434	9.88392	51.8583	53.1917	34.2444	11.8918	46.4315	-1.9811	2.45595e-05	0.0273266	-	HyS0049	341700	345051	-	2115	-	- && Q6DCF2.1 RecName: Full=MMS19 nucleotide excision repair protein homolog; AltName: Full=MMS19-like protein [Xenopus laevis] && PF12460:RNAPII transcription regulator C-terminal	-	15	8	10	52	54	41	0.693087	0.302728	0.373641	1.99646	2.07394	1.3329	RecName: Full=MMS19 nucleotide excision repair protein homolog; AltName: Full=MMS19-like protein [Bos taurus]
HyS0011.196g	3.55741	1.00054	2.96518	11.9673	11.8204	5.01138	2.50771	9.59969	-1.94632	0.0345328	0.602713	-	HyS0011	2443316	2447480	+	2869	-	- && Q5UAW9.2 RecName: Full=Probable G-protein coupled receptor 157 && PF05462:Slime mold cyclic AMP receptor	-	3	1	3	12	12	6	0.102188	0.027896	0.0826333	0.33964	0.339753	0.143796	RecName: Full=G-protein coupled receptor 157 [Homo sapiens]
HyS0010.440g	3.55741	4.00217	4.94196	26.9264	7.88025	13.3637	4.16718	16.0568	-1.93656	0.0111266	0.504626	-	HyS0010	5639389	5643386	-	708	-	- && - && PF04505:Interferon-induced transmembrane protein	-	3	4	5	27	8	16	0.41409	0.452167	0.558086	3.0967	0.917845	1.55386	#N/A
HyS0014.59g	10.6722	7.0038	17.7911	86.7629	21.6707	25.0569	11.8224	44.4968	-1.90633	0.00370461	0.373573	-	HyS0014	722099	731546	+	3039	-	- && Q68FD5.3 RecName: Full=Clathrin heavy chain 1 && PF00637:Region in Clathrin and VPS|PF13838:Clathrin-H-link|PF01394:Clathrin propeller repeat	-	9	7	18	87	22	30	0.289414	0.184349	0.468065	2.32465	0.588037	0.678758	RecName: Full=Clathrin heavy chain 1 [Bos taurus]
HyS0129.16g	2.37161	7.0038	6.91874	36.8992	15.7605	7.51707	5.43138	20.0589	-1.86034	0.0177699	0.541125	-	HyS0129	288877	300156	-	1961	-	- && - && PF13676:TIR domain	-	2	7	7	37	16	9	0.0996689	0.285689	0.282088	1.53212	0.662758	0.315566	#N/A
HyS0033.126g	477.879	171.093	123.549	708.065	1025.42	1059.91	257.507	931.13	-1.85662	2.66273e-05	0.0277756	-	HyS0033	1698201	1716847	-	6325	-	- && Q3UHC2.1 RecName: Full=Leucine-rich repeat serine/threonine-protein kinase 1 && PF08477:Ras of Complex, Roc, domain of DAPkinase|PF16095:C-terminal of Roc, COR, domain|PF12796:Ankyrin repeats (3 copies)|PF00069:Protein kinase domain	Pkinase	403	171	125	710	1041	1269	6.22661	2.16376	1.56176	9.1152	13.3691	13.7951	RecName: Full=Leucine-rich repeat serine/threonine-protein kinase 2 [Mus musculus]
HyS0521.1g	15.4155	6.00326	6.91874	3.9891	18.7156	78.5117	9.44582	33.7388	-1.85209	0.0386117	0.612443	-	HyS0521	30451	35703	+	870	-	- && Q32NH8.1 RecName: Full=1-phosphatidylinositol 4,5-bisphosphate phosphodiesterase delta-4; AltName: Full=Phosphoinositide phospholipase C-delta-4; AltName: Full=Phospholipase C-delta-4; Short=PLC-delta-4 && PF00388:Phosphatidylinositol-specific phosph	PI-PLC-X	13	6	7	4	19	94	1.46026	0.551956	0.635833	0.373344	1.77397	7.42905	RecName: Full=1-phosphatidylinositol 4,5-bisphosphate phosphodiesterase delta-3; AltName: Full=Phosphoinositide phospholipase C-delta-3; AltName: Full=Phospholipase C-delta-3; Short=PLC-delta-3 [Mus musculus]
HyS0036.67g	14.2297	12.0065	11.8607	63.8256	36.4462	36.7501	12.699	45.674	-1.84832	4.97628e-05	0.0428552	-	HyS0036	1149509	1177394	-	2697	-	- && - && PF01753:MYND finger|PF03281:Mab-21 protein	zf-MYND	12	12	12	64	37	44	0.434818	0.356101	0.351613	1.92694	1.11438	1.12175	#N/A
HyS0045.147g	7.11483	6.00326	4.94196	23.9346	20.6857	20.0455	6.02001	21.5553	-1.84784	0.00130211	0.254796	-	HyS0045	2231518	2257256	-	1053	-	- && - && -	-	6	6	5	24	21	24	0.556839	0.456032	0.375237	1.85077	1.61996	1.56714	#N/A
HyS0022.34g	4.74322	6.00326	6.91874	14.9591	23.6408	25.0569	5.8884	21.2189	-1.84387	0.0020976	0.315396	-	HyS0022	377834	380263	-	711	-	- && - && PF01549:ShK domain-like	ShTK	4	6	7	15	24	30	0.549791	0.675389	0.778024	1.71313	2.74192	2.90119	#N/A
HyS0014.140g	7.11483	12.0065	3.95357	32.9101	29.551	20.0455	7.69163	27.5022	-1.83255	0.00143601	0.263374	-	HyS0014	1990848	1997812	-	1547	-	- && D2TUZ4.1 RecName: Full=3'-5' ssDNA/RNA exonuclease TatD; AltName: Full=DNase TatD && PF01026:TatD related DNase	-	6	12	4	33	30	24	0.379025	0.620817	0.204331	1.73218	1.57523	1.06671	RecName: Full=3'-5' ssDNA/RNA exonuclease TatD; AltName: Full=DNase TatD [Citrobacter rodentium ICC168]
HyS0001.734g	8.30063	1.00054	5.93035	16.9537	18.7156	17.5398	5.07717	17.7364	-1.82945	0.00919045	0.490172	-	HyS0001	10973184	10973990	-	807	-	- && - && -	-	7	1	6	17	19	21	0.847679	0.0991743	0.587546	1.71058	1.91246	1.78925	#N/A
HyS0001.215g	3.55741	2.00109	3.95357	4.98637	16.7455	11.6932	3.17069	11.1417	-1.81896	0.0335043	0.600132	-	HyS0001	3312955	3314292	+	1097	-	- && - && PF01762:Galactosyltransferase	Galactosyl_T	3	2	4	5	17	14	0.267252	0.145914	0.288149	0.370111	1.25879	0.877498	#N/A
HyS0013.51g	28.4593	3.00163	1.97678	26.9264	51.2216	37.5854	11.1459	38.5778	-1.81657	0.0258705	0.573669	-	HyS0013	773617	776438	+	902	-	- && P98068.1 RecName: Full=Protein SpAN; Flags: Precursor && PF01549:ShK domain-like|PF01400:Astacin (Peptidase family M12A)	Astacin	24	3	2	27	52	45	2.60023	0.266187	0.175222	2.43067	4.68284	3.43029	RecName: Full=Hatching enzyme 1.2; AltName: Full=Choriolysin H homolog 1; AltName: Full=High choriolytic enzyme 1 homolog; Short=zHCE-1; Flags: Precursor [Danio rerio]
HyS0240.1g	58.1044	12.0065	10.8723	122.665	42.3564	116.097	26.9944	93.7061	-1.80864	0.00503202	0.40968	-	HyS0240	4153	8121	+	963	-	- && Q58D06.1 RecName: Full=WD repeat-containing protein 74 && -	-	49	12	11	123	43	139	4.97252	0.997304	0.902674	10.3716	3.62706	9.9246	RecName: Full=WD repeat-containing protein 74 [Bos taurus]
HyS0010.283g	1.1858	3.00163	4.94196	14.9591	5.91019	11.6932	3.04313	10.8542	-1.8082	0.0358173	0.602817	-	HyS0010	3317893	3318651	+	759	-	- && P34143.2 RecName: Full=Ras-related protein RabC && PF00071:Ras family	Ras	1	3	5	15	6	14	0.128755	0.316338	0.520586	1.60479	0.642129	1.26827	#N/A
HyS0027.56g	16.6013	2.00109	1.97678	24.9319	18.7156	23.3864	6.85971	22.3446	-1.74254	0.0268813	0.574881	-	HyS0027	935777	936601	+	825	-	- && Q9FWW6.1 RecName: Full=Flavin-containing monooxygenase FMO GS-OX-like 1; AltName: Full=Flavin-monooxygenase glucosinolate S-oxygenase-like 1 && PF00743:Flavin-binding monooxygenase-like	FMO-like	14	2	2	25	19	28	1.65837	0.194021	0.191576	2.46068	1.87073	2.33361	RecName: Full=Flavin-containing monooxygenase FMO GS-OX-like 1; AltName: Full=Flavin-monooxygenase glucosinolate S-oxygenase-like 1 [Arabidopsis thaliana]
HyS0095.39g	10.6722	1.00054	2.96518	6.98092	26.5959	14.1989	4.87932	15.9252	-1.74062	0.0496716	0.646278	-	HyS0095	674245	675519	+	828	-	- && - && -	-	9	1	3	7	27	17	1.06223	0.096659	0.286322	0.686493	2.64878	1.4117	#N/A
HyS0049.137g	5.92902	6.00326	2.96518	11.9673	20.6857	14.1989	4.96582	15.6173	-1.66127	0.0142196	0.517993	-	HyS0049	1840015	1843598	+	1482	-	- && - && PF01607:Chitin binding Peritrophin-A domain	CBM_14	5	6	3	12	21	17	0.329708	0.324023	0.15997	0.657509	1.15102	0.788724	#N/A
HyS0011.11g	2.37161	5.00271	1.97678	6.98092	11.8204	10.858	3.11703	9.88643	-1.65831	0.0468721	0.637077	-	HyS0011	116185	124000	-	4200	-	- && - && PF01347:Lipoprotein amino terminal region|PF09172:Domain of unknown function (DUF1943)	Vitellogenin_N	2	5	2	7	12	13	0.0465359	0.0952781	0.0376309	0.135337	0.232084	0.212823	RecName: Full=Vitellogenin-6; Short=OTI-VIT-6; Contains: RecName: Full=VT3; Contains: RecName: Full=VT2; Flags: Precursor [Oscheius tipulae]
HyS0002.370g	16.6013	9.00488	1.97678	27.9237	25.6108	31.7388	9.19431	28.4244	-1.65511	0.00849728	0.48506	-	HyS0002	5301145	5303115	-	1527	-	- && - && PF03372:Endonuclease/Exonuclease/phosphatase family	Exo_endo_phos	14	9	2	28	26	38	0.895975	0.471711	0.103504	1.48898	1.38308	1.71108	#N/A
HyS3016.1g	8.30063	10.0054	7.90713	21.94	36.4462	24.2217	8.73773	27.536	-1.65239	0.00151629	0.275075	-	HyS3016	4203	10853	-	1047	-	- && - && -	-	7	10	8	22	37	29	0.653369	0.764409	0.60382	1.70626	2.87057	1.90448	#N/A
HyS0001.352g	5.92902	1.00054	4.94196	9.97275	10.8353	15.8694	3.95717	12.2258	-1.65209	0.0368287	0.605271	-	HyS0001	5302272	5305000	+	584	-	- && - && -	-	5	1	5	10	11	19	0.836689	0.137044	0.676584	1.39045	1.53	2.237	#N/A
HyS1079.1g	5.92902	10.0054	12.8491	12.9646	25.6108	50.1138	9.59451	29.5631	-1.61963	0.0109857	0.504053	-	HyS1079	20526	27447	+	1557	-	- && Q9Y5Y0.1 RecName: Full=Feline leukemia virus subgroup C receptor-related protein 1; Short=Feline leukemia virus subgroup C receptor; Short=hFLVCR && PF07690:Major Facilitator Superfamily	MFS_1	5	10	13	13	26	60	0.313826	0.514025	0.65981	0.67799	1.35643	2.64964	RecName: Full=Feline leukemia virus subgroup C receptor-related protein 2; AltName: Full=Calcium-chelate transporter; Short=CCT [Mus musculus]
HyS0085.6g	4.74322	5.00271	4.94196	22.9373	14.7755	7.51707	4.89596	15.0766	-1.61261	0.025804	0.573669	-	HyS0085	111780	112780	+	1001	-	- && Q568Q0.1 RecName: Full=8-oxo-dGDP phosphatase NUDT18; AltName: Full=2-hydroxy-dADP phosphatase; AltName: Full=7,8-dihydro-8-oxoguanine phosphatase; AltName: Full=Nucleoside diphosphate-linked moiety X motif 18; Short=Nudix motif 18 && PF00293:NUDIX d	NUDIX	4	5	5	23	15	9	0.390511	0.399768	0.39473	1.86579	1.21722	0.618206	RecName: Full=8-oxo-dGDP phosphatase NUDT18; AltName: Full=2-hydroxy-dADP phosphatase; AltName: Full=7,8-dihydro-8-oxoguanine phosphatase; AltName: Full=MutT homolog 3; AltName: Full=Nucleoside diphosphate-linked moiety X motif 18; Short=Nudix motif 18 [Homo sapiens]
HyS0085.7g	21.3445	24.013	28.6634	125.657	55.1618	43.432	24.6736	74.7501	-1.593	0.000741128	0.184618	-	HyS0085	121616	123915	-	2300	-	- && - && -	-	18	24	29	126	56	52	0.764807	0.835134	0.996402	4.44848	1.97776	1.55453	#N/A
HyS0146.7g	8.30063	3.00163	3.95357	17.9509	16.7455	10.0228	5.08527	14.9064	-1.57172	0.0255856	0.572418	-	HyS0146	167597	170098	-	2283	-	- && - && -	-	7	3	4	18	17	12	0.29964	0.105169	0.138458	0.640229	0.604861	0.36141	#N/A
HyS0105.35g	9.48643	8.00434	2.96518	15.9564	19.7006	24.2217	6.81865	19.9596	-1.5702	0.0109325	0.504053	-	HyS0105	498026	516315	+	2829	-	- && Q5UNT1.1 RecName: Full=Putative serine/threonine-protein kinase L673 && PF00656:Caspase domain|PF00069:Protein kinase domain	Pkinase	8	8	3	16	20	29	0.276353	0.226323	0.0838017	0.459257	0.574261	0.704839	#N/A
HyS0047.12g	8.30063	3.00163	1.97678	10.97	15.7605	11.6932	4.42635	12.8079	-1.56818	0.0398525	0.614544	-	HyS0047	224568	244962	+	1395	-	- && P16112.2 RecName: Full=Aggrecan core protein; AltName: Full=Cartilage-specific proteoglycan core protein; Short=CSPCP; AltName: Full=Chondroitin sulfate proteoglycan core protein 1; Short=Chondroitin sulfate proteoglycan 1; Contains: RecName: Full=Ag	Lectin_C	7	3	2	11	16	14	0.490378	0.172115	0.113297	0.640305	0.931662	0.690047	RecName: Full=Macrophage mannose receptor 1; Short=MMR; AltName: Full=C-type lectin domain family 13 member D; AltName: Full=C-type lectin domain family 13 member D-like; AltName: Full=Human mannose receptor; Short=hMR; AltName: Full=Macrophage mannose receptor 1-like protein 1; AltName: CD_antigen=CD206; Flags: Precursor [Homo sapiens]
HyS0112.8g	5.92902	4.00217	2.96518	8.97547	9.85032	18.3751	4.29879	12.4003	-1.55404	0.0389302	0.612443	-	HyS0112	94746	109137	-	1231	-	- && - && -	-	5	4	3	9	10	22	0.396935	0.260061	0.192587	0.593681	0.659864	1.22882	#N/A
HyS0005.472g	4.74322	6.00326	7.90713	21.94	21.6707	11.6932	6.21787	18.4347	-1.55082	0.0132156	0.517993	-	HyS0005	6052552	6054917	-	678	-	- && - && PF02902:Ulp1 protease family, C-terminal catalytic domain	Peptidase_C48	4	6	8	22	22	14	0.576551	0.708262	0.932448	2.63488	2.63576	1.41979	#N/A
HyS0031.109g	16.6013	2.00109	5.93035	28.921	23.6408	17.5398	8.17757	23.3672	-1.54129	0.0263506	0.573669	-	HyS0031	1406689	1407826	+	870	-	- && - && -	-	14	2	6	29	24	21	1.57259	0.183985	0.545	2.70674	2.24081	1.65968	#N/A
HyS0055.88g	21.3445	5.00271	5.93035	22.9373	28.5659	40.0911	10.7592	30.5314	-1.53498	0.013531	0.517993	-	HyS0055	1027407	1030566	-	730	-	- && - && -	-	18	5	6	23	29	48	2.40967	0.548176	0.64952	2.55843	3.22692	4.52109	#N/A
HyS0097.29g	265.62	369.2	353.844	1173.79	902.289	778.435	329.555	951.505	-1.52797	6.12009e-11	1.02144e-06	-	HyS0097	572785	582777	+	540	-	- && - && -	-	224	369	358	1177	916	932	40.5379	54.6897	52.3906	176.991	137.789	118.672	#N/A
HyS0035.41g	3.55741	13.0071	5.93035	17.9509	13.7904	33.4092	7.49827	21.7169	-1.52519	0.0227511	0.563376	-	HyS0035	670394	684669	+	2190	-	- && - && PF03281:Mab-21 protein	-	3	13	6	18	14	40	0.13387	0.475086	0.216507	0.667417	0.519274	1.25586	#N/A
HyS0018.64g	115.023	20.0109	13.8375	89.7547	170.41	164.54	49.6238	141.569	-1.52046	0.0205496	0.554061	-	HyS0018	787813	798317	-	1807	-	- && - && -	-	97	20	14	90	173	197	5.24591	0.885818	0.612258	4.04439	7.77679	7.49605	#N/A
HyS0005.40g	8.30063	10.0054	0.988392	14.9591	24.6258	15.0341	6.43148	18.2064	-1.5101	0.0386948	0.612443	-	HyS0005	489625	494925	-	465	-	- && - && -	-	7	10	1	15	25	18	1.47113	1.72115	0.169946	2.61943	4.36716	2.66161	#N/A
HyS0121.5g	277.478	137.074	165.061	713.051	508.276	426.803	193.205	549.377	-1.50994	2.18776e-06	0.00365138	-	HyS0121	190822	205837	-	4054	-	- && Q9QYS2.1 RecName: Full=Metabotropic glutamate receptor 3; Short=mGluR3; Flags: Precursor && PF00003:7 transmembrane sweet-taste receptor of 3 GCPR|PF07562:Nine Cysteines Domain of family 3 GPCR|PF01094:Receptor family ligand binding region	7tm_3	234	137	167	715	516	511	5.64078	2.70464	3.25535	14.3216	10.339	8.66686	RecName: Full=Metabotropic glutamate receptor 3; Short=mGluR3; Flags: Precursor [Homo sapiens]
HyS0096.4g	64.0334	37.0201	56.3383	127.651	148.74	164.54	52.4639	146.977	-1.49275	2.50241e-07	0.00188477	-	HyS0096	102313	102894	+	582	-	- && - && -	-	54	37	57	128	151	197	9.0673	5.08805	7.73956	17.8589	21.0749	23.2738	#N/A
HyS0012.142g	112.651	82.0445	51.3964	235.357	199.961	253.91	82.0308	229.743	-1.49224	1.18108e-06	0.00281604	-	HyS0012	1993205	1996260	+	1343	-	- && - && PF03281:Mab-21 protein	-	95	82	52	236	203	304	6.91281	4.88664	3.05979	14.2694	12.2781	15.564	#N/A
HyS0048.151g	5.92902	5.00271	3.95357	17.9509	13.7904	10.0228	4.96177	13.9214	-1.49124	0.0289538	0.59018	-	HyS0048	2002341	2003911	-	1041	-	- && - && PF00059:Lectin C-type domain	Lectin_C	5	5	4	18	14	12	0.469382	0.384407	0.30365	1.40408	1.09242	0.792602	#N/A
HyS1546.2g	27.2735	7.0038	42.5008	50.861	132.979	31.7388	25.5927	71.8597	-1.48789	0.0247403	0.569324	-	HyS1546	6153	10844	-	1656	-	- && Q3U9N9.1 RecName: Full=Monocarboxylate transporter 10; Short=MCT 10; AltName: Full=Aromatic amino acid transporter 1; AltName: Full=Solute carrier family 16 member 10; AltName: Full=T-type amino acid transporter 1 && PF07690:Major Facilitator Superfa	MFS_1	23	7	43	51	135	38	1.3573	0.338306	2.05198	2.5008	6.62195	1.57779	RecName: Full=Monocarboxylate transporter 10; Short=MCT 10; AltName: Full=Aromatic amino acid transporter 1; AltName: Full=Solute carrier family 16 member 10; AltName: Full=T-type amino acid transporter 1 [Rattus norvegicus]
HyS0098.24g	8.30063	4.00217	6.91874	17.9509	24.6258	10.858	6.40718	17.8116	-1.47949	0.0226366	0.562561	-	HyS0098	347974	350233	+	645	-	- && - && PF00167:Fibroblast growth factor	-	7	4	7	18	25	13	1.06058	0.496333	0.857635	2.26611	3.14842	1.38582	#N/A
HyS0105.1g	5.92902	9.00488	3.95357	25.9291	10.8353	15.8694	6.29582	17.5446	-1.47529	0.0266842	0.574656	-	HyS0105	1509	20087	+	942	-	- && - && -	-	5	9	4	26	11	19	0.518712	0.764653	0.335563	2.24125	0.948537	1.38684	#N/A
HyS0121.7g	10.6722	3.00163	7.90713	20.9428	21.6707	16.7046	7.19367	19.7727	-1.47425	0.0157408	0.527538	-	HyS0121	227159	229330	-	714	-	- && P04146.3 RecName: Full=Copia protein; AltName: Full=Gag-int-pol protein; Contains: RecName: Full=Copia VLP protein; Contains: RecName: Full=Copia protease && PF14227:gag-polypeptide of LTR copia-type	-	9	3	8	21	22	20	1.23183	0.336276	0.885434	2.3883	2.50286	1.926	#N/A
HyS0011.226g	115.023	55.0298	49.4196	368.992	130.024	100.228	73.1575	199.748	-1.45169	0.00481278	0.405901	-	HyS0011	2825677	2827475	+	959	-	- && - && -	-	97	55	50	370	132	120	9.88463	4.59004	4.12018	31.3294	11.1807	8.60374	#N/A
HyS0044.155g	5.92902	8.00434	3.95357	14.9591	17.7306	15.8694	5.96231	16.1864	-1.44135	0.0206871	0.554296	-	HyS0044	2062795	2067506	-	669	-	- && P01267.1 RecName: Full=Thyroglobulin; Short=Tg; Flags: Precursor && PF00086:Thyroglobulin type-1 repeat	-	5	8	4	15	18	19	0.730384	0.957054	0.472496	1.82068	2.18554	1.95277	#N/A
HyS0058.4g	8.30063	5.00271	18.7794	33.9073	30.536	22.5512	10.6943	28.9982	-1.42781	0.0121897	0.51246	-	HyS0058	20484	26695	-	933	-	- && B5DDX6.1 RecName: Full=Protein SMG9; AltName: Full=Protein smg-9 homolog && -	-	7	5	19	34	31	27	0.733202	0.428905	1.6093	2.95914	2.69894	1.98979	RecName: Full=Protein SMG9; AltName: Full=Protein smg-9 homolog [Xenopus tropicalis]
HyS0017.331g	106.722	158.086	145.294	737.983	107.368	249.734	136.701	365.029	-1.41596	0.00966212	0.490172	-	HyS0017	4630130	4633582	+	1272	-	- && Q9NWT6.2 RecName: Full=Hypoxia-inducible factor 1-alpha inhibitor; AltName: Full=Factor inhibiting HIF-1; Short=FIH-1; AltName: Full=Hypoxia-inducible factor asparagine hydroxylase && PF13621:Cupin-like domain	-	90	158	147	740	109	299	6.91453	9.94128	9.1326	47.2404	6.96068	16.1625	RecName: Full=Hypoxia-inducible factor 1-alpha inhibitor; AltName: Full=Factor inhibiting HIF-1; Short=FIH-1; AltName: Full=Hypoxia-inducible factor asparagine hydroxylase [Homo sapiens]
HyS0060.9g	39.1315	25.0136	13.8375	70.8065	56.1468	78.5117	25.9942	68.4883	-1.41236	0.000659532	0.180452	-	HyS0060	112124	129891	+	4728	-	- && Q03364.1 RecName: Full=Fibroblast growth factor receptor 2; Short=FGFR-2; Flags: Precursor && PF06119:Nidogen-like|PF13385:Concanavalin A-like lectin/glucanases superfamily|PF07714:Protein tyrosine kinase	Pkinase_Tyr	33	25	14	71	57	94	0.682093	0.42319	0.234	1.21941	0.979287	1.36702	RecName: Full=Fibroblast growth factor receptor 2; Short=FGFR-2; Flags: Precursor [Xenopus laevis]
HyS2558.2g	86.5637	28.0152	50.408	158.567	226.557	48.4434	54.9956	144.522	-1.39647	0.0115928	0.505318	-	HyS2558	11516	16208	+	1017	-	- && O35674.2 RecName: Full=Disintegrin and metalloproteinase domain-containing protein 19; Short=ADAM 19; AltName: Full=Meltrin-beta; Flags: Precursor && PF01562:Reprolysin family propeptide|PF01421:Reprolysin (M12B) family zinc metalloprotease	-	73	28	51	159	230	58	7.0147	2.20348	3.9629	12.6954	18.3704	3.92131	RecName: Full=Disintegrin and metalloproteinase domain-containing protein 9; Short=ADAM 9; AltName: Full=Meltrin-gamma; AltName: Full=Metalloprotease/disintegrin/cysteine-rich protein 9; AltName: Full=Myeloma cell metalloproteinase; Flags: Precursor [Mus musculus]
HyS0002.91g	10.6722	10.0054	16.8027	24.9319	30.536	42.5967	12.4934	32.6882	-1.38671	0.00407579	0.38731	-	HyS0002	1778441	1779480	+	350	-	- && - && -	-	9	10	17	25	31	51	2.51294	2.28668	3.83836	5.80017	7.19459	10.0191	#N/A
HyS0002.240g	5.92902	9.00488	8.89553	24.9319	22.6557	15.0341	7.94314	20.8739	-1.37792	0.0142822	0.517993	-	HyS0002	3715628	3718838	+	672	-	- && P30568.1 RecName: Full=Glutathione S-transferase A; Short=GST-A; AltName: Full=GST class-theta && PF00043:Glutathione S-transferase, C-terminal domain|PF13417:Glutathione S-transferase, N-terminal domain	GST_C	5	9	9	25	23	18	0.727123	1.07188	1.05837	3.02092	2.78017	1.84174	RecName: Full=Glutathione S-transferase A; Short=GST-A; AltName: Full=GST class-theta [Pleuronectes platessa]
HyS0034.65g	11.858	7.0038	6.91874	10.97	19.7006	35.0797	8.59353	21.9168	-1.37126	0.0310106	0.59566	-	HyS0034	650562	651896	-	786	-	- && - && PF00169:PH domain	PH	10	7	7	11	20	42	1.24332	0.712768	0.703785	1.13642	2.0669	3.6741	#N/A
HyS0099.36g	74.7057	85.0461	55.3499	219.4	171.396	152.012	71.7006	180.936	-1.33519	1.42483e-06	0.00297255	-	HyS0099	661379	661687	-	309	-	- && - && -	-	63	85	56	220	174	182	19.9246	22.0157	14.3217	57.814	45.7407	40.4984	#N/A
HyS0068.98g	18.9729	5.00271	26.6866	29.9182	47.2815	50.1138	16.8874	42.4379	-1.33288	0.0170967	0.536944	-	HyS0068	1317563	1318823	+	1261	-	- && P47747.1 RecName: Full=Histamine H2 receptor; Short=H2R; Short=HH2R; AltName: Full=Gastric receptor I && PF00001:7 transmembrane receptor (rhodopsin family)	7tm_1	16	5	27	30	48	60	1.23997	0.317342	1.69205	1.93186	3.09199	3.2716	#N/A
HyS0004.5g	201.587	75.0407	54.3615	254.305	349.686	224.677	110.33	276.223	-1.3284	0.00298041	0.350794	-	HyS0004	219900	220820	+	921	-	- && - && -	-	170	75	55	255	355	269	18.0383	6.5174	4.71919	22.4827	31.3099	20.0825	#N/A
HyS0010.299g	26.0877	7.0038	6.91874	19.9455	40.3863	38.4206	13.3367	32.9175	-1.32726	0.0316961	0.596198	-	HyS0010	3551477	3558499	+	1050	-	- && - && -	-	22	7	7	20	41	46	2.04758	0.533558	0.526833	1.54671	3.17181	3.01226	#N/A
HyS0012.140g	205.144	187.101	129.479	439.798	329.986	532.042	173.908	433.942	-1.32174	1.05158e-06	0.00281604	-	HyS0012	1984267	1986300	-	1586	-	- && - && PF03281:Mab-21 protein	-	173	187	131	441	335	637	10.6598	9.4365	6.52728	22.579	17.1575	27.616	#N/A
HyS0004.530g	37.9457	20.0109	27.675	101.722	51.2216	60.1366	28.5439	71.0267	-1.32105	0.00135871	0.254796	-	HyS0004	7227733	7237192	+	1336	-	- && - && PF01612:3'-5' exonuclease	3_5_exonuc	32	20	28	102	52	72	2.34073	1.19811	1.65621	6.19958	3.16162	3.70553	#N/A
HyS0054.33g	9.48643	7.0038	11.8607	17.9509	26.5959	25.8921	9.45031	23.4796	-1.31472	0.0123586	0.513796	-	HyS0054	451395	456375	+	1985	-	- && P98068.1 RecName: Full=Protein SpAN; Flags: Precursor && PF01400:Astacin (Peptidase family M12A)|PF00754:F5/8 type C domain|PF01549:ShK domain-like	Astacin	8	7	12	18	27	31	0.393855	0.282234	0.477733	0.736344	1.10488	1.07381	RecName: Full=Zinc metalloproteinase nas-13; AltName: Full=Nematode astacin 13; Flags: Precursor [Caenorhabditis elegans]
HyS0011.141g	28.4593	9.00488	7.90713	30.9155	38.4162	40.9263	15.1238	36.7527	-1.30505	0.0169333	0.535972	-	HyS0011	1697918	1701055	-	663	-	- && Q6P3A8.2 RecName: Full=2-oxoisovalerate dehydrogenase subunit beta, mitochondrial; AltName: Full=Branched-chain alpha-keto acid dehydrogenase E1 component beta chain; Short=BCKDE1B; Short=BCKDH E1-beta; Flags: Precursor && PF02779:Transketolase, pyri	-	24	9	8	31	39	49	3.53757	1.08643	0.953544	3.79679	4.77819	5.08168	RecName: Full=2-oxoisovalerate dehydrogenase subunit beta, mitochondrial; AltName: Full=Branched-chain alpha-keto acid dehydrogenase E1 component beta chain; Short=BCKDE1B; Short=BCKDH E1-beta; Flags: Precursor [Homo sapiens]
HyS0019.103g	15.4155	10.0054	4.94196	19.9455	23.6408	30.0683	10.1209	24.5515	-1.30122	0.019362	0.547632	-	HyS0019	2065688	2072816	-	1464	-	- && Q62747.1 RecName: Full=Synaptotagmin-7; AltName: Full=Protein Syt7; AltName: Full=Synaptotagmin VII; Short=SytVII && PF00168:C2 domain	C2	13	10	5	20	24	36	0.867779	0.546678	0.269894	1.10932	1.33163	1.69078	RecName: Full=Synaptotagmin-7; AltName: Full=IPCA-7; AltName: Full=Prostate cancer-associated protein 7; AltName: Full=Synaptotagmin VII; Short=SytVII [Homo sapiens]
HyS0015.87g	104.351	37.0201	29.6518	256.3	96.5331	65.9832	57.0075	139.605	-1.29623	0.025881	0.573669	-	HyS0015	1314994	1320992	-	1170	-	- && O95841.1 RecName: Full=Angiopoietin-related protein 1; AltName: Full=Angiopoietin-3; Short=ANG-3; AltName: Full=Angiopoietin-like protein 1; Flags: Precursor && PF00147:Fibrinogen beta and gamma chains, C-terminal globular domain	Fibrinogen_C	88	37	30	257	98	79	7.35028	2.53098	2.02628	17.8368	6.80382	4.64265	RecName: Full=Angiopoietin-related protein 1; AltName: Full=Angiopoietin-3; Short=ANG-3; AltName: Full=Angiopoietin-like protein 1; Flags: Precursor [Homo sapiens]
HyS0007.231g	14.2297	4.00217	7.90713	23.9346	20.6857	18.3751	8.71299	20.9984	-1.28921	0.028994	0.59018	-	HyS0007	3706300	3716620	+	2064	-	- && - && -	-	12	4	8	24	21	22	0.56817	0.155104	0.306298	0.944213	0.82646	0.732888	#N/A
HyS0023.171g	116.209	36.0195	30.6401	156.572	141.845	144.495	60.9562	147.637	-1.28456	0.00601764	0.424857	-	HyS0023	2081483	2084614	+	2030	-	- && - && -	-	98	36	31	157	144	173	4.71777	1.41932	1.20679	6.28018	5.76208	5.85969	#N/A
HyS0012.141g	79.4489	78.0423	43.4892	182.501	122.144	182.915	66.9935	162.52	-1.28275	6.49243e-05	0.0428552	-	HyS0012	1988674	1990997	+	1593	-	- && - && PF03281:Mab-21 protein	-	67	78	44	183	124	219	4.11023	3.91878	2.18274	9.32833	6.32293	9.45264	#N/A
HyS0021.236g	81.8205	14.0076	28.6634	75.7929	115.249	106.074	41.4972	99.0386	-1.26499	0.0197558	0.547632	-	HyS0021	3531963	3534280	+	1428	-	- && - && -	-	69	14	29	76	117	127	4.72202	0.784643	1.60485	4.32169	6.65534	6.11505	#N/A
HyS0076.40g	375.9	107.058	85.0017	424.839	487.591	443.507	189.32	451.979	-1.2583	0.00859711	0.486395	-	HyS0076	637943	641412	-	1530	-	- && Q9XSZ5.1 RecName: Full=Interstitial collagenase; AltName: Full=Matrix metalloproteinase-1; Short=MMP-1; Flags: Precursor && PF00413:Matrixin	-	317	107	86	426	495	531	20.2477	5.59712	4.44193	22.6093	26.2801	23.8631	RecName: Full=Matrix metalloproteinase-25; Short=MMP-25; Flags: Precursor [Mus musculus]
HyS0002.192g	20.1587	4.00217	9.88392	21.94	31.521	26.7274	11.3483	26.7295	-1.25792	0.0338617	0.600733	-	HyS0002	3063236	3067062	-	2193	-	- && - && -	-	17	4	10	22	32	32	0.757561	0.14598	0.360351	0.814615	1.18529	1.00331	#N/A
HyS0015.117g	498.038	166.09	156.166	611.329	742.714	590.508	273.431	648.184	-1.24735	0.00272102	0.350794	-	HyS0015	1826784	1832946	-	1647	-	- && Q5F407.1 RecName: Full=Alpha-1,3-mannosyl-glycoprotein 4-beta-N-acetylglucosaminyltransferase A; AltName: Full=N-glycosyl-oligosaccharide-glycoprotein N-acetylglucosaminyltransferase IVa; Short=GlcNAc-T IVa; Short=GnT-IVa; Short=N-acetylglucosaminylt	-	420	166	158	613	754	707	24.9208	8.06654	7.58102	30.2229	37.1869	29.5155	RecName: Full=Alpha-1,3-mannosyl-glycoprotein 4-beta-N-acetylglucosaminyltransferase A; AltName: Full=N-glycosyl-oligosaccharide-glycoprotein N-acetylglucosaminyltransferase IVa; Short=GlcNAc-T IVa; Short=GnT-IVa; Short=N-acetylglucosaminyltransferase IVa; AltName: Full=UDP-N-acetylglucosamine: alpha-1,3-D-mannoside beta-1,4-N-acetylglucosaminyltransferase IVa; Contains: RecName: Full=Alpha-1,3-m…
HyS0042.114g	30.8309	25.0136	5.93035	34.9046	50.2366	60.1366	20.5916	48.4259	-1.24586	0.0226508	0.562561	-	HyS0042	1083648	1086398	-	1037	-	- && - && PF13639:Ring finger domain	-	26	25	6	35	51	72	2.4502	1.92945	0.457232	2.74068	3.99488	4.77396	#N/A
HyS0040.73g	29.6451	9.00488	4.94196	36.8992	27.5809	36.7501	14.5306	33.7434	-1.23856	0.0455852	0.635595	-	HyS0040	719354	719987	-	558	-	- && - && PF15633:HYD1 signature containing ADP-ribosyltransferase	-	25	9	5	37	28	44	4.37837	1.29087	0.708109	5.38438	4.07602	5.42179	#N/A
HyS0049.141g	20.1587	8.00434	11.8607	39.891	24.6258	28.3978	13.3412	30.9715	-1.22994	0.0148621	0.520521	-	HyS0049	1866385	1869002	-	2618	-	- && - && -	-	17	8	12	40	25	34	0.63458	0.244564	0.362223	1.24068	0.77568	0.892964	#N/A
HyS0014.87g	26.0877	16.0087	13.8375	36.8992	49.2516	42.5967	18.6446	42.9158	-1.21677	0.00326828	0.363651	-	HyS0014	1241484	1244579	+	1704	-	- && Q6DDL7.1 RecName: Full=Protein unc-93 homolog A; Short=Unc-93A && PF05978:Ion channel regulatory protein UNC-93	-	22	16	14	37	50	51	1.26171	0.75149	0.649266	1.7632	2.38349	2.0579	RecName: Full=Protein unc-93 homolog A; Short=Unc-93A [Xenopus laevis]
HyS0053.114g	24.9019	11.006	11.8607	32.9101	34.4761	41.7615	15.9229	36.3826	-1.21292	0.00880885	0.488653	-	HyS0053	1254280	1269501	-	1680	-	- && - && PF07690:Major Facilitator Superfamily	MFS_1	21	11	12	33	35	50	1.22157	0.52403	0.564464	1.59505	1.69228	2.04638	RecName: Full=Probable peptide/nitrate transporter At3g43790; AltName: Full=Protein ZINC INDUCED FACILITATOR-LIKE 2 [Arabidopsis thaliana]
HyS0010.447g	28.4593	38.0206	28.6634	133.635	35.4611	51.7843	31.7144	73.6267	-1.21173	0.0175458	0.541125	-	HyS0010	5752610	5756691	-	675	-	- && A8XST1.2 RecName: Full=Post-GPI attachment to proteins factor 2 && PF10277:Frag1/DRAM/Sfk1 family	-	24	38	29	134	36	62	3.47468	4.5056	3.39515	16.1202	4.33223	6.31557	RecName: Full=Post-GPI attachment to proteins factor 2; AltName: Full=FGF receptor-activating protein 1 [Cricetulus griseus]
HyS0109.17g	56.9186	13.0071	12.8491	54.8501	74.8624	59.3014	27.5916	63.0046	-1.20565	0.0332102	0.600132	-	HyS0109	353384	353710	+	327	-	- && - && -	-	48	13	13	55	76	71	14.345	3.18177	3.14167	13.6579	18.879	14.9292	#N/A
HyS0031.171g	49.8038	51.0277	53.3732	218.403	64.0271	73.5003	51.4015	118.643	-1.20464	0.0109773	0.504053	-	HyS0031	2835892	2837895	+	1029	-	- && - && -	-	42	51	54	219	65	88	3.98879	3.96668	4.14708	17.2821	5.1311	5.8802	#N/A
HyS0049.136g	21.3445	22.0119	18.7794	41.8855	48.2666	52.6195	20.712	47.5905	-1.20381	0.000955485	0.224606	-	HyS0049	1832738	1835729	+	1309	-	- && C5IAW9.1 RecName: Full=Netrin receptor UNC5B-b; AltName: Full=Protein unc-5 homolog-b; AltName: Full=Unc-5-like protein B; Flags: Precursor && -	-	18	22	19	42	49	63	1.34382	1.3451	1.14704	2.60542	3.04067	3.30922	#N/A
HyS0022.216g	11.858	4.00217	9.88392	13.9618	25.6108	19.2103	8.58138	19.5943	-1.20373	0.0471156	0.637077	-	HyS0022	3275063	3275446	+	384	-	- && - && -	-	10	4	10	14	26	23	2.54493	0.833684	2.05794	2.9605	5.4999	4.11833	#N/A
HyS0011.72g	16.6013	5.00271	9.88392	19.9455	31.521	20.0455	10.496	23.8373	-1.19959	0.0366935	0.605271	-	HyS0011	872423	875174	-	1241	-	- && - && PF00754:F5/8 type C domain|PF00090:Thrombospondin type 1 domain	F5_F8_type_C	14	5	10	20	32	24	1.10246	0.322456	0.636785	1.30866	2.09455	1.32973	RecName: Full=Fucolectin [Anguilla anguilla]
HyS0020.113g	13.0438	36.0195	23.7214	60.8338	65.0121	42.5967	24.2616	56.1475	-1.1968	0.0056191	0.415922	-	HyS0020	1742065	1748101	+	1083	-	- && - && -	-	11	36	24	61	66	51	0.992593	2.6604	1.75125	4.57372	4.95026	3.23792	#N/A
HyS0005.448g	7.11483	7.0038	6.91874	14.9591	12.8054	20.0455	7.01246	15.9367	-1.19064	0.0466875	0.637077	-	HyS0005	5603384	5604990	+	1131	-	- && - && -	-	6	7	7	15	13	24	0.518437	0.495345	0.489102	1.07695	0.93367	1.45906	#N/A
HyS0090.14g	111.466	65.0353	50.408	156.572	161.545	195.444	75.6363	171.187	-1.18651	0.000268764	0.0982903	-	HyS0090	180796	184867	-	1161	-	- && O69060.1 RecName: Full=Probable alpha-ketoglutarate-dependent hypophosphite dioxygenase && PF05721:Phytanoyl-CoA dioxygenase (PhyH)	PhyH	94	65	51	157	164	234	7.9123	4.48078	3.47138	10.9809	11.4742	13.8582	RecName: Full=Probable alpha-ketoglutarate-dependent hypophosphite dioxygenase [Pseudomonas stutzeri]
HyS0023.213g	79.4489	48.026	23.7214	126.654	91.6079	123.614	50.3988	113.959	-1.18573	0.00427623	0.389466	-	HyS0023	2437909	2440955	+	883	-	- && - && -	-	67	48	24	127	93	148	7.41517	4.35064	2.1479	11.6792	8.55529	11.5246	#N/A
HyS0001.615g	22.5303	12.0065	16.8027	35.9019	37.4312	40.9263	17.1132	38.0865	-1.16694	0.00501504	0.40968	-	HyS0001	9349657	9357773	-	1125	-	- && - && PF00024:PAN domain	PAN_1	19	12	17	36	38	49	1.65047	0.853692	1.19416	2.59848	2.74374	2.9948	#N/A
HyS0018.131g	49.8038	15.0081	11.8607	43.8801	66.9822	58.4661	25.5575	56.4428	-1.15881	0.0321416	0.596198	-	HyS0018	1798360	1802758	-	861	-	- && Q0IH86.1 RecName: Full=Structure-specific endonuclease subunit slx1; AltName: Full=GIY-YIG domain-containing protein 1 [Xenopus laevis] && PF01541:GIY-YIG catalytic domain	GIY-YIG	42	15	12	44	68	70	4.76709	1.39431	1.10139	4.14971	6.41532	5.5901	RecName: Full=Structure-specific endonuclease subunit SLX1; AltName: Full=GIY-YIG domain-containing protein 1 [Rattus norvegicus]
HyS0045.47g	8.30063	7.0038	17.7911	22.9373	31.521	20.0455	11.0318	24.8346	-1.15861	0.0352729	0.602713	-	HyS0045	587964	588656	+	693	-	- && - && PF08241:Methyltransferase domain	Methyltransf_11	7	7	18	23	32	24	0.987124	0.808421	2.0526	2.69503	3.75085	2.38124	#N/A
HyS0077.65g	8.30063	10.0054	9.88392	23.9346	16.7455	21.716	9.39666	20.7987	-1.14221	0.0291417	0.590851	-	HyS0077	1056149	1063124	+	1041	-	- && A3KPR5.1 RecName: Full=Cytochrome b ascorbate-dependent protein 3; AltName: Full=Cytochrome b561 family member A3 && PF03188:Eukaryotic cytochrome b561	Cytochrom_B561	7	10	10	24	17	26	0.657135	0.768815	0.759126	1.8721	1.32651	1.7173	RecName: Full=Transmembrane ascorbate-dependent reductase CYB561; AltName: Full=Cytochrome b-561; AltName: Full=Cytochrome b561 [Sus scrofa]
HyS0054.117g	37.9457	54.0293	70.1758	187.488	81.7576	89.3696	54.0503	119.538	-1.13941	0.00524474	0.411416	-	HyS0054	1666500	1668054	-	729	-	- && - && -	-	32	54	71	188	83	107	4.28973	5.92842	7.69653	20.9411	9.24832	10.0921	#N/A
HyS0042.179g	17.7871	19.0103	13.8375	40.8883	35.4611	35.0797	16.8783	37.143	-1.13917	0.00466764	0.399644	-	HyS0042	2105382	2113677	+	417	-	- && - && PF15071:Transmembrane family 220, helix	-	15	19	14	41	36	42	3.5153	3.64662	2.65312	7.98392	7.0126	6.92529	#N/A
HyS0243.1g	10.6722	12.0065	17.7911	50.861	19.7006	19.2103	13.4899	29.924	-1.13882	0.0453178	0.634929	-	HyS0243	2532	6398	+	2295	-	- && Q07994.1 RecName: Full=NADPH--cytochrome P450 reductase; Short=CPR; Short=P450R && PF00175:Oxidoreductase NAD-binding domain|PF00258:Flavodoxin|PF00667:FAD binding domain	NAD_binding_1	9	12	18	51	20	23	0.383237	0.418477	0.619804	1.8045	0.70788	0.68908	RecName: Full=NADPH--cytochrome P450 reductase; Short=CPR; Short=P450R [Musca domestica]
HyS0032.180g	97.236	131.071	107.735	277.242	249.213	214.654	112.014	247.037	-1.13736	6.41323e-07	0.00214074	-	HyS0032	2107979	2109491	-	1110	-	- && - && -	-	82	131	109	278	253	257	7.21935	9.44541	7.76011	20.3372	18.5144	15.9197	#N/A
HyS0028.18g	15.4155	7.0038	11.8607	25.9291	31.521	17.5398	11.4267	24.9967	-1.13581	0.0323557	0.596704	-	HyS0028	317328	321820	-	594	-	- && - && -	-	13	7	12	26	32	21	2.13877	0.943157	1.59646	3.55431	4.37599	2.43085	#N/A
HyS0014.82g	266.806	110.06	90.932	362.011	312.255	349.962	155.933	341.409	-1.13454	0.00306068	0.350794	-	HyS0014	1125448	1140907	-	2256	-	- && Q0VCM6.1 RecName: Full=Large neutral amino acids transporter small subunit 4; AltName: Full=L-type amino acid transporter 4; AltName: Full=Solute carrier family 43 member 2 && PF07690:Major Facilitator Superfamily	MFS_1	225	110	92	363	317	419	9.74654	3.90235	3.22265	13.0658	11.4139	12.7703	RecName: Full=Large neutral amino acids transporter small subunit 4; AltName: Full=L-type amino acid transporter 4; AltName: Full=Solute carrier family 43 member 2 [Mus musculus]
HyS0084.16g	16.6013	8.00434	6.91874	17.9509	27.5809	22.5512	10.5081	22.6943	-1.13138	0.0402751	0.614544	-	HyS0084	160684	164072	-	645	-	- && Q8TBB1.1 RecName: Full=E3 ubiquitin-protein ligase LNX; AltName: Full=Ligand of Numb-protein X 1; AltName: Full=Numb-binding protein 1; AltName: Full=PDZ domain-containing RING finger protein 2 && PF00097:Zinc finger, C3HC4 type (RING finger)	zf-C3HC4	14	8	7	18	28	27	2.12117	0.992665	0.857635	2.26611	3.52623	2.87825	#N/A
HyS0001.597g	48.618	33.0179	41.5125	111.695	88.6529	67.6537	41.0494	89.3338	-1.12337	0.000645933	0.180452	-	HyS0001	9005107	9043509	+	1590	-	- && - && -	-	41	33	42	112	90	81	2.51996	1.66108	2.08745	5.71991	4.59788	3.50278	#N/A
HyS0004.80g	176.685	117.063	75.1178	237.351	290.584	271.45	122.955	266.462	-1.12039	0.000394278	0.13161	-	HyS0004	1433522	1436052	-	1322	-	- && P46428.4 RecName: Full=Glutathione S-transferase; AltName: Full=GST class-sigma && PF02798:Glutathione S-transferase, N-terminal domain|PF00043:Glutathione S-transferase, C-terminal domain	GST_N	149	117	76	238	295	325	11.0144	7.08316	4.54304	14.6189	18.126	16.9035	RecName: Full=Glutathione S-transferase; AltName: Full=GST class-sigma [Anopheles gambiae]
HyS0012.242g	29.6451	11.006	10.8723	23.9346	37.4312	48.4434	17.1745	36.6031	-1.11265	0.037943	0.612443	-	HyS0012	3609147	3610232	-	1086	-	- && Q61041.2 RecName: Full=Neuropeptide Y receptor type 4; Short=NPY4-R; AltName: Full=NPYR-D; AltName: Full=Pancreatic polypeptide receptor 1; Short=PP1 && PF00001:7 transmembrane receptor (rhodopsin family)	7tm_1	25	11	11	24	38	58	2.24966	0.810654	0.800437	1.79453	2.84228	3.67217	RecName: Full=Neuropeptide FF receptor 2; AltName: Full=G-protein coupled receptor 74; AltName: Full=Neuropeptide G-protein coupled receptor [Rattus norvegicus]
HyS0147.2g	16.6013	11.006	10.8723	34.9046	28.5659	19.2103	12.8265	27.5603	-1.10816	0.0249613	0.570446	-	HyS0147	17496	40071	+	1664	-	- && A8QZJ5.1 RecName: Full=Millepora cytotoxin-1; Short=MCTx-1; Flags: Precursor [Millepora dichotoma] && PF14704:Dermatopontin	-	14	11	11	35	29	23	0.822208	0.529069	0.522401	1.70798	1.41565	0.950384	RecName: Full=Millepora cytotoxin-1; Short=MCTx-1; Flags: Precursor [Millepora dichotoma]
HyS0001.345g	73.5199	36.0195	58.3151	154.578	90.6229	115.262	55.9515	120.154	-1.10738	0.00160293	0.287665	-	HyS0001	5205473	5214526	+	951	-	- && P40935.1 RecName: Full=Phenylethanolamine N-methyltransferase; Short=PNMTase; AltName: Full=Noradrenaline N-methyltransferase && PF01234:NNMT/PNMT/TEMT family	NNMT_PNMT_TEMT	62	36	59	155	92	138	6.37116	3.02966	4.90271	13.2349	7.85814	9.97753	RecName: Full=Nicotinamide N-methyltransferase [Homo sapiens]
HyS0085.8g	8.30063	9.00488	11.8607	27.9237	16.7455	18.3751	9.72207	21.0148	-1.10315	0.0405656	0.614544	-	HyS0085	127643	144422	-	2295	-	- && P97675.2 RecName: Full=Ectonucleotide pyrophosphatase/phosphodiesterase family member 3; Short=E-NPP 3; AltName: Full=B10; AltName: Full=Phosphodiesterase I beta; Short=PD-Ibeta; AltName: Full=Phosphodiesterase I/nucleotide pyrophosphatase 3; AltName	-	7	9	12	28	17	22	0.298073	0.313857	0.413203	0.990704	0.601698	0.65912	RecName: Full=Ectonucleotide pyrophosphatase/phosphodiesterase family member 3; Short=E-NPP 3; AltName: Full=B10; AltName: Full=Phosphodiesterase I beta; Short=PD-Ibeta; AltName: Full=Phosphodiesterase I/nucleotide pyrophosphatase 3; AltName: Full=RB13-6 antigen; AltName: CD_antigen=CD203c; Includes: RecName: Full=Alkaline phosphodiesterase I; Includes: RecName: Full=Nucleotide pyrophosphatase; S…
HyS0046.82g	129.253	84.0456	65.2339	134.632	255.123	206.302	92.844	198.686	-1.1023	0.00141677	0.262732	-	HyS0046	1371352	1377635	-	2211	-	- && Q61627.2 RecName: Full=Glutamate receptor ionotropic, delta-1; Short=GluD1; Short=GluR delta-1 subunit; Flags: Precursor && PF00060:Ligand-gated ion channel|PF00497:Bacterial extracellular solute-binding proteins, family 3	Lig_chan	109	84	66	135	259	247	4.81776	3.04063	2.35895	4.95808	9.51532	7.68127	RecName: Full=Glutamate receptor ionotropic, NMDA 2B; Short=GluN2B; AltName: Full=Glutamate [NMDA] receptor subunit epsilon-2; AltName: Full=N-methyl D-aspartate receptor subtype 2B; Short=NMDAR2B; Short=NR2B; Flags: Precursor [Canis lupus familiaris]
HyS0029.126g	22.5303	9.00488	7.90713	24.9319	31.521	26.7274	13.1474	27.7268	-1.09818	0.0386635	0.612443	-	HyS0029	2006845	2019672	+	3924	-	- && A2AJ76.1 RecName: Full=Hemicentin-2; Flags: Precursor && PF07679:Immunoglobulin I-set domain|PF13895:Immunoglobulin domain|PF00090:Thrombospondin type 1 domain	I-set	19	9	8	25	32	32	0.473186	0.183563	0.161111	0.517344	0.66242	0.560719	RecName: Full=Hemicentin-1; AltName: Full=Fibulin-6; Short=FIBL-6; Flags: Precursor [Mus musculus]
HyS0062.125g	10.6722	7.0038	16.8027	25.9291	23.6408	24.2217	11.4929	24.5972	-1.09375	0.0322615	0.596283	-	HyS0062	1615588	1617916	+	2329	-	- && - && PF12736:Cell-cycle sustaining, positive selection,|PF00536:SAM domain (Sterile alpha motif)	SAM_1	9	7	17	26	24	29	0.377642	0.240548	0.576825	0.90651	0.837055	0.856156	#N/A
HyS0047.137g	26.0877	38.0206	30.6401	30.9155	54.1767	116.097	31.5828	67.0631	-1.08873	0.0297737	0.593696	-	HyS0047	1746302	1752337	+	612	-	- && Q8WXF0.1 RecName: Full=Serine/arginine-rich splicing factor 12; AltName: Full=35 kDa SR repressor protein; Short=SRrp35; AltName: Full=Splicing factor, arginine/serine-rich 13B; AltName: Full=Splicing factor, arginine/serine-rich 19 && PF00076:RNA re	RRM_1	22	38	31	31	55	139	3.513	4.96941	4.0029	4.11319	7.30002	15.6167	RecName: Full=Serine/arginine-rich splicing factor 12; AltName: Full=35 kDa SR repressor protein; Short=SRrp35; AltName: Full=Splicing factor, arginine/serine-rich 13B; AltName: Full=Splicing factor, arginine/serine-rich 19 [Homo sapiens]
HyS0001.329g	116.209	90.0488	68.199	226.381	172.381	182.08	91.4856	193.614	-1.08591	6.67606e-05	0.0428552	-	HyS0001	4848862	4850963	+	1019	-	- && - && -	-	98	90	69	227	175	218	9.39851	7.06872	5.35105	18.0892	13.9501	14.7098	#N/A
HyS0034.209g	118.58	70.038	62.2687	150.588	247.243	132.802	83.629	176.878	-1.08443	0.00231818	0.327885	-	HyS0034	2395888	2411507	-	3720	-	- && Q6B855.1 RecName: Full=Transketolase; Short=TK && PF02780:Transketolase, C-terminal domain|PF00630:Filamin/ABP280 repeat|PF00456:Transketolase, thiamine diphosphate binding domain|PF02779:Transketolase, pyrimidine binding domain	-	100	70	63	151	251	159	2.62702	1.50601	1.33833	3.29612	5.48079	2.93886	RecName: Full=Transketolase; Short=TK [Bos taurus]
HyS0005.181g	24.9019	8.00434	12.8491	30.9155	35.4611	29.2331	15.2518	31.8699	-1.08072	0.0307428	0.59566	-	HyS0005	2092150	2093179	+	533	-	- && - && -	-	21	8	13	31	36	35	3.85034	1.20126	1.92744	4.72284	5.4864	4.51508	#N/A
HyS0050.78g	29.6451	12.0065	15.8143	29.9182	36.4462	53.4547	19.1553	39.9397	-1.07873	0.0241888	0.567348	-	HyS0050	1278059	1279023	+	840	-	- && - && -	-	25	12	16	30	37	64	2.90849	1.14334	1.50524	2.90008	3.57796	5.23872	#N/A
HyS0004.3g	200.401	80.0434	96.8624	354.032	232.467	202.961	125.769	263.154	-1.06845	0.00516305	0.41034	-	HyS0004	87509	121804	-	2412	-	- && - && PF02902:Ulp1 protease family, C-terminal catalytic domain|PF00628:PHD-finger	Peptidase_C48	169	80	98	355	236	243	6.84725	2.65452	3.2108	11.9514	7.9478	6.92713	#N/A
HyS0042.112g	33.2025	15.0081	9.88392	32.9101	41.3713	45.1024	19.3649	39.7946	-1.05851	0.033283	0.600132	-	HyS0042	1076858	1082705	-	1859	-	- && - && PF03281:Mab-21 protein	-	28	15	10	33	42	54	1.47193	0.64578	0.425094	1.44146	1.8352	1.99728	#N/A
HyS0025.78g	24.9019	25.0136	14.8259	47.8692	43.3414	42.5967	21.5804	44.6024	-1.05241	0.00611075	0.424857	-	HyS0025	912592	913699	+	590	-	- && - && PF00007:Cystine-knot domain	-	21	25	15	48	44	51	3.47836	3.39126	2.00911	6.60629	6.05778	5.94351	#N/A
HyS0017.302g	936.785	282.153	284.657	1070.08	1004.73	1039.86	501.198	1038.22	-1.05188	0.0134452	0.517993	-	HyS0017	4233196	4234750	+	1555	-	- && A2RRT9.1 RecName: Full=Cytochrome P450 4V2; AltName: Full=Docosahexaenoic acid omega-hydroxylase CYP4V2 && PF00067:Cytochrome P450	p450	790	282	288	1073	1020	1245	49.6482	14.5141	14.6361	56.0322	53.2822	55.0508	RecName: Full=Cytochrome P450 4C1; AltName: Full=CYPIVC1 [Blaberus discoidalis]
HyS0020.165g	235.975	63.0342	80.0597	222.392	281.719	278.967	126.356	261.026	-1.05113	0.0189432	0.547632	-	HyS0020	2478194	2479078	+	885	-	- && Q52KK3.1 RecName: Full=Solute carrier family 25 member 51; AltName: Full=Mitochondrial carrier triple repeat protein 1 && PF00153:Mitochondrial carrier protein	Mito_carr	199	63	81	223	286	334	21.9744	5.69731	7.23279	20.4612	26.2504	25.9494	RecName: Full=Mitochondrial nicotinamide adenine dinucleotide transporter SLC25A51; AltName: Full=Mitochondrial NAD(+) transporter SLC25A51; AltName: Full=Mitochondrial carrier triple repeat protein 1; AltName: Full=Solute carrier family 25 member 51 [Homo sapiens]
HyS0004.294g	21.3445	16.0087	21.7446	37.8964	40.3863	43.432	19.6993	40.5716	-1.04663	0.00611447	0.424857	-	HyS0004	3988496	3992500	-	1029	-	- && - && PF13385:Concanavalin A-like lectin/glucanases superfamily	-	18	16	22	38	41	52	1.70948	1.24445	1.68955	2.99873	3.23654	3.47466	#N/A
HyS0012.116g	71.1483	37.0201	20.7562	79.782	95.5481	87.6992	42.9749	87.6764	-1.03911	0.0148029	0.520521	-	HyS0012	1755714	1764185	+	933	-	- && - && -	-	60	37	21	80	97	105	6.28459	3.1739	1.7787	6.96269	8.44506	7.73806	#N/A
HyS0061.109g	233.603	100.054	129.479	220.398	383.177	344.115	154.379	315.897	-1.03651	0.00357488	0.368301	-	HyS0061	1421071	1429993	+	3526	-	- && - && PF12695:Alpha/beta hydrolase family	-	197	100	131	221	389	412	5.45998	2.26981	2.93598	5.08954	8.96148	8.03414	RecName: Full=Uncharacterized secreted protein ARB_06907; Flags: Precursor [Trichophyton benhamiae CBS 112371]
HyS0253.8g	228.86	117.063	113.665	372.981	278.764	284.814	153.196	312.186	-1.03067	0.001147	0.234617	-	HyS0034	1995869	1997773	+	1322	-	- && Q8MKI5.1 RecName: Full=Caspase-3; Short=CASP-3; Contains: RecName: Full=Caspase-3 subunit p17; Contains: RecName: Full=Caspase-3 subunit p12; Flags: Precursor && PF00656:Caspase domain	Peptidase_C14	193	117	115	374	283	341	14.267	7.08316	6.87434	22.9725	17.3887	17.7357	RecName: Full=Caspase-3; Short=CASP-3; Contains: RecName: Full=Caspase-3 subunit p17; Contains: RecName: Full=Caspase-3 subunit p12; Flags: Precursor [Canis lupus familiaris]
HyS0041.11g	99.6076	59.032	63.2571	147.597	160.56	142.824	73.9655	150.327	-1.02988	0.000204389	0.0874682	-	HyS0041	245091	255424	-	2985	-	- && - && PF01094:Receptor family ligand binding region	ANF_receptor	84	59	64	148	163	171	2.75006	1.5819	1.69434	4.02611	4.43563	3.93891	RecName: Full=Metabotropic glutamate receptor; Short=DmGluRA; Flags: Precursor [Drosophila melanogaster]
HyS0007.144g	1485.81	405.22	425.997	2079.32	1353.43	1290.43	772.343	1574.39	-1.02813	0.0263285	0.573669	-	HyS0007	2298295	2301471	+	393	-	- && - && -	-	1253	405	431	2085	1374	1545	311.577	82.4774	86.6661	430.806	283.992	270.309	#N/A
HyS0006.43g	61.6618	88.0477	114.653	190.479	183.216	167.046	88.121	180.247	-1.02632	0.000191512	0.0841139	-	HyS0006	996907	1000227	+	660	-	- && - && -	-	52	88	116	191	186	200	7.69957	10.6712	13.8892	23.4995	22.8919	20.8358	#N/A
HyS0062.48g	17.7871	28.0152	18.7794	46.8719	41.3713	42.5967	21.5272	43.6133	-1.01249	0.00780216	0.47352	-	HyS0062	635633	643454	+	1839	-	- && P29240.1 RecName: Full=5'-nucleotidase; AltName: Full=Ecto-nucleotidase; Flags: Precursor && PF00149:Calcineurin-like phosphoesterase|PF02872:5'-nucleotidase, C-terminal domain	Metallophos	15	28	19	47	42	51	0.797107	1.21857	0.816463	2.07532	1.85515	1.90683	RecName: Full=5'-nucleotidase; AltName: Full=Ecto-nucleotidase; Flags: Precursor [Diplobatis ommata]
HyS0011.174g	43.8748	24.013	21.7446	29.9182	74.8624	74.3355	29.8775	59.7054	-1.00952	0.0328784	0.599062	-	HyS0011	2164433	2168044	+	2620	-	- && - && -	-	37	24	22	30	76	89	1.38009	0.733133	0.663569	0.929798	2.35627	2.33568	#N/A
HyS0030.193g	71.1483	30.0163	33.6053	77.7874	85.6978	105.239	44.9233	89.5747	-1.00755	0.00899969	0.488653	-	HyS0030	2862509	2867760	+	772	-	- && - && -	-	60	30	34	78	87	126	7.59523	3.11012	3.48037	8.20438	9.15407	11.2222	#N/A
HyS0024.220g	14.2297	13.0071	8.89553	27.9237	22.6557	21.716	12.0441	24.0985	-1.00572	0.0383649	0.612443	-	HyS0024	3179698	3180957	+	835	-	- && - && -	-	12	13	9	28	23	26	1.40444	1.24603	0.851766	2.72295	2.23745	2.14097	#N/A
HyS0034.107g	68.7767	46.025	50.408	138.621	97.5181	94.381	55.0699	110.173	-1.00431	0.000994981	0.230642	-	HyS0034	1141527	1143045	+	1134	-	- && - && -	-	58	46	51	139	99	113	4.9983	3.24651	3.55403	9.95337	7.09144	6.85157	#N/A
HyS0052.106g	96.0502	41.0222	46.4544	175.52	96.5331	94.381	61.1756	122.145	-1.00289	0.0153701	0.520521	-	HyS0052	1516870	1521478	+	2018	-	- && Q9VE46.2 RecName: Full=High-affinity choline transporter 1 && PF00474:Sodium:solute symporter family	-	81	41	47	176	98	113	3.92257	1.62606	1.84052	7.08207	3.94473	3.85019	RecName: Full=High-affinity choline transporter 1 [Caenorhabditis elegans]
HyS0020.293g	238.347	96.0521	129.479	455.755	202.917	268.944	154.626	309.205	-1.00213	0.0125458	0.51447	-	HyS0020	4341834	4351849	-	2835	-	- && - && PF03184:DDE superfamily endonuclease	DDE	201	96	131	457	206	322	6.92867	2.71013	3.6516	13.0898	5.90237	7.80958	#N/A
HyS0152.4g	61.6618	40.0217	42.5008	88.7574	97.5181	100.228	48.0615	95.5011	-0.999371	0.000571035	0.167544	-	HyS0152	75932	115926	+	432	-	- && - && -	-	52	40	43	89	99	120	11.7632	7.41052	7.86591	16.7292	18.615	19.0995	#N/A
HyS0004.2g	240.718	87.0472	113.665	367.994	281.719	230.524	147.144	293.412	-0.998805	0.00911895	0.490172	-	HyS0004	52725	83646	+	786	-	- && - && PF05485:THAP domain	THAP	203	87	115	369	286	276	25.2395	8.85868	11.5622	38.1217	29.5567	24.1441	#N/A
HyS0002.90g	84.1921	44.0239	51.3964	95.7384	133.964	126.955	59.8708	118.886	-0.997929	0.00217055	0.32343	-	HyS0002	1766609	1775495	-	2278	-	- && - && -	-	71	44	52	96	136	152	3.04587	1.54586	1.80391	3.42205	4.84951	4.58791	#N/A
HyS0003.441g	258.505	74.0401	81.0481	176.518	328.016	318.223	137.865	274.252	-0.996117	0.0356497	0.602817	-	HyS0003	5829922	5830521	-	600	-	- && - && -	-	218	74	82	177	333	381	35.5069	9.87082	10.8001	23.9547	45.0822	43.6615	RecName: Full=Coiled-coil domain-containing protein 153 [Danio rerio]
HyS0153.3g	371.157	114.062	124.537	298.185	511.231	402.581	203.252	403.999	-0.993752	0.0239965	0.567348	-	HyS0153	22121	22984	-	864	-	- && Q52KK3.1 RecName: Full=Solute carrier family 25 member 51; AltName: Full=Mitochondrial carrier triple repeat protein 1 && PF00153:Mitochondrial carrier protein	Mito_carr	313	114	126	299	519	482	35.4028	10.56	11.5245	28.1013	48.794	38.3582	RecName: Full=Mitochondrial nicotinamide adenine dinucleotide transporter SLC25A51; AltName: Full=Mitochondrial NAD(+) transporter SLC25A51; AltName: Full=Mitochondrial carrier triple repeat protein 1; AltName: Full=Solute carrier family 25 member 51 [Homo sapiens]
HyS0004.446g	103.165	50.0271	45.466	88.7574	158.59	146.165	66.2194	131.171	-0.99364	0.0110213	0.504053	-	HyS0004	5917546	5941714	-	10377	-	- && Q28295.2 RecName: Full=von Willebrand factor; Short=vWF; Flags: Precursor && PF01826:Trypsin Inhibitor like cysteine rich domain|PF00094:von Willebrand factor type D domain|PF08742:C8 domain	VWD	87	50	46	89	161	175	0.819322	0.38563	0.350308	0.696445	1.26028	1.15955	RecName: Full=Mucin-5AC; Short=MUC-5AC; AltName: Full=Gastric mucin; AltName: Full=Major airway glycoprotein; AltName: Full=Mucin-5 subtype AC, tracheobronchial; AltName: Full=Tracheobronchial mucin; Short=TBM; Flags: Precursor [Homo sapiens]
HyS0016.81g	22.5303	17.0092	13.8375	34.9046	35.4611	35.0797	17.7923	35.1485	-0.992328	0.0150142	0.520521	-	HyS0016	1042735	1054014	+	1323	-	- && Q5HZE0.1 RecName: Full=Mitochondrial basic amino acids transporter; AltName: Full=Carnitine/acylcarnitine translocase-like; Short=CACT-like; AltName: Full=Mitochondrial carnitine/acylcarnitine carrier protein CACL; AltName: Full=Mitochondrial ornithi	Mito_carr	19	17	14	35	36	42	1.40346	1.0284	0.836243	2.14821	2.21032	2.1828	RecName: Full=Mitochondrial basic amino acids transporter; AltName: Full=Carnitine/acylcarnitine translocase-like; Short=CACT-like; AltName: Full=Mitochondrial carnitine/acylcarnitine carrier protein CACL; AltName: Full=Mitochondrial ornithine transporter 3; AltName: Full=Solute carrier family 25 member 29 [Rattus norvegicus]
HyS0026.177g	80.6347	96.0521	129.479	215.411	142.83	249.734	102.055	202.658	-0.988131	0.00111448	0.234617	-	HyS0026	2384325	2393065	-	1669	-	- && Q6WRY0.1 RecName: Full=Ammonium transporter Rh type C; AltName: Full=Rhesus blood group family type C glycoprotein; Short=Rh family type C glycoprotein; Short=Rh type C glycoprotein && PF00909:Ammonium Transporter Family	Ammonium_transp	68	96	131	216	145	299	3.98162	4.60349	6.20268	10.5091	7.05707	12.318	RecName: Full=Ammonium transporter Rh type C; AltName: Full=Rhesus blood group family type C glycoprotein; Short=Rh family type C glycoprotein; Short=Rh type C glycoprotein [Xenopus tropicalis]
HyS0033.109g	47.4322	24.013	26.6866	60.8338	95.5481	37.5854	32.7106	64.6557	-0.987615	0.0300881	0.59566	-	HyS0033	1541913	1549385	+	1620	-	- && - && PF13837:Myb/SANT-like DNA-binding domain|PF00085:Thioredoxin	-	40	24	27	61	97	45	2.41297	1.18568	1.31708	3.05762	4.86373	1.90995	#N/A
HyS0010.390g	2175.95	730.396	752.166	3311.95	1889.29	2037.13	1219.5	2412.79	-0.984823	0.0197079	0.547632	-	HyS0010	5013973	5015463	-	798	-	- && Q5RCT4.3 RecName: Full=Cysteine and glycine-rich protein 1; AltName: Full=Cysteine-rich protein 1; Short=CRP1 && PF00412:LIM domain	LIM	1835	730	761	3321	1918	2439	224.719	73.2137	75.3609	337.936	195.235	210.152	RecName: Full=Cysteine and glycine-rich protein 1; AltName: Full=Cysteine-rich protein 1; Short=CRP; Short=CRP1 [Gallus gallus]
HyS0079.46g	75.8915	45.0244	34.5937	88.7574	106.383	109.415	51.8365	101.519	-0.979699	0.00428233	0.389466	-	HyS0079	948905	950395	-	860	-	- && - && -	-	64	45	35	89	108	131	7.27258	4.18781	3.21613	8.4035	10.2009	10.4736	#N/A
HyS0032.223g	21.3445	22.0119	11.8607	29.9182	34.4761	43.432	18.4057	35.9421	-0.975025	0.0247992	0.569324	-	HyS0032	2575443	2610257	+	4698	-	- && Q7Z7A1.2 RecName: Full=Centriolin; AltName: Full=Centrosomal protein 1; AltName: Full=Centrosomal protein of 110 kDa; Short=Cep110 && PF13476:AAA domain|PF14580:Leucine-rich repeat	-	18	22	12	30	35	52	0.374427	0.374785	0.201852	0.518533	0.605156	0.761053	RecName: Full=Centriolin; AltName: Full=Centrosomal protein 1; AltName: Full=Centrosomal protein of 110 kDa; Short=Cep110 [Mus musculus]
HyS0046.142g	26.0877	24.013	16.8027	44.8774	42.3564	43.432	22.3011	43.5552	-0.972121	0.00896473	0.488653	-	HyS0046	2141969	2151366	-	1587	-	- && Q8HY24.1 RecName: Full=Solute carrier family 22 member 8; AltName: Full=Organic anion transporter 3; AltName: Full=rbOAT3 && PF00083:Sugar (and other) transporter	Sugar_tr	22	24	17	45	43	52	1.35473	1.21034	0.846518	2.30252	2.20092	2.25295	RecName: Full=Solute carrier family 22 member 21; AltName: Full=Organic cation/carnitine transporter 3; AltName: Full=Solute carrier family 22 member 9 [Mus musculus]
HyS0090.7g	22.5303	21.0114	23.7214	40.8883	56.1468	35.0797	22.421	44.0382	-0.970442	0.0118847	0.507966	-	HyS0090	83211	95654	-	4843	-	- && Q800K6.2 RecName: Full=DNA topoisomerase 2-binding protein 1-A; AltName: Full=Cut5 protein; AltName: Full=DNA topoisomerase II-binding protein 1-A; Short=TopBP1-A; Short=XtopBP && PF00533:BRCA1 C Terminus (BRCT) domain|PF12738:twin BRCT domain	BRCT	19	21	24	41	57	42	0.383395	0.347038	0.391617	0.687445	0.956033	0.596293	RecName: Full=DNA topoisomerase 2-binding protein 1-A; AltName: Full=Cut5 protein; AltName: Full=DNA topoisomerase II-binding protein 1-A; Short=TopBP1-A; Short=XtopBP [Xenopus laevis]
HyS0152.3g	247.833	133.072	108.723	271.259	330.971	351.632	163.209	317.954	-0.96625	0.00289847	0.350794	-	HyS0152	71205	75153	-	1425	-	- && - && -	-	209	133	110	272	336	421	14.333	7.46981	6.10017	15.4997	19.153	20.3138	#N/A
HyS0068.80g	563.257	202.11	169.015	528.556	658.986	633.94	311.461	607.161	-0.965013	0.0196545	0.547632	-	HyS0068	1064842	1068544	-	1766	-	- && - && -	-	475	202	171	530	669	759	26.2851	9.15447	7.65191	24.3699	30.7714	29.5512	#N/A
HyS4704.1g	23.7161	18.0098	16.8027	35.9019	36.4462	40.9263	19.5095	37.7581	-0.962496	0.0136111	0.517993	-	HyS4704	1	3247	+	2223	-	- && P04323.1 RecName: Full=Retrovirus-related Pol polyprotein from transposon 17.6; Includes: RecName: Full=Protease; Includes: RecName: Full=Reverse transcriptase; Includes: RecName: Full=Endonuclease && -	-	20	18	17	36	37	49	0.87922	0.648046	0.60433	1.31502	1.35199	1.51559	RecName: Full=Retrovirus-related Pol polyprotein from transposon 412; Includes: RecName: Full=Protease; Includes: RecName: Full=Reverse transcriptase; Includes: RecName: Full=Endonuclease [Drosophila melanogaster]
HyS0023.170g	107.908	58.0315	52.3848	140.616	130.024	151.177	72.7748	140.606	-0.958421	0.00299134	0.350794	-	HyS0023	2064881	2067172	-	2292	-	- && - && PF00003:7 transmembrane sweet-taste receptor of 3 GCPR	7tm_3	91	58	53	141	132	181	3.88002	2.02528	1.82737	4.99543	4.67812	5.42986	RecName: Full=Vomeronasal type-2 receptor 1; AltName: Full=Putative pheromone receptor V2R1; AltName: Full=V2Rx; Flags: Precursor [Mus musculus]
HyS0052.97g	22.5303	18.0098	12.8491	34.9046	36.4462	31.7388	17.7964	34.3632	-0.957691	0.0215865	0.561181	-	HyS0052	1425554	1437414	-	3602	-	- && - && -	-	19	18	13	35	37	38	0.515486	0.399946	0.28521	0.789029	0.834393	0.725378	#N/A
HyS0001.156g	20.1587	17.0092	13.8375	33.9073	34.4761	30.0683	17.0018	32.8172	-0.954223	0.0210249	0.556881	-	HyS0001	2562216	2563942	+	1727	-	- && - && PF00001:7 transmembrane receptor (rhodopsin family)	7tm_1	17	17	14	34	35	36	0.961975	0.787824	0.640619	1.59866	1.64622	1.43329	#N/A
HyS0027.15g	107.908	43.0233	49.4196	145.602	129.039	111.086	66.7837	128.576	-0.952111	0.0115416	0.505318	-	HyS0027	327995	334896	-	653	-	- && - && -	-	91	43	50	146	131	133	13.6187	5.27021	6.05092	18.1555	16.2956	14.0044	#N/A
HyS0019.131g	149.411	78.0423	94.8856	173.526	211.782	234.7	107.446	206.669	-0.949548	0.00135392	0.254796	-	HyS0019	2370895	2372805	-	1911	-	- && - && PF10551:MULE transposase domain	-	126	78	96	174	215	281	6.44343	3.26668	3.96986	7.39362	9.13882	10.1104	#N/A
HyS0124.16g	41.5032	28.0152	27.675	63.8256	65.0121	57.6309	32.3978	62.1562	-0.947805	0.00396446	0.38468	-	HyS0124	361753	362780	-	1028	-	- && - && -	-	35	28	28	64	66	69	3.32722	2.1799	2.15243	5.0554	5.21511	4.61509	#N/A
HyS0018.19g	74.7057	61.0331	57.3267	160.561	102.443	107.745	64.3552	123.583	-0.943252	0.0013444	0.254796	-	HyS0018	118612	122958	+	932	-	- && - && -	-	63	61	58	161	104	129	6.6059	5.23825	4.91786	14.0274	9.06421	9.51696	#N/A
HyS0006.410g	29.6451	26.0141	10.8723	42.8828	42.3564	41.7615	22.1772	42.3336	-0.942373	0.0308024	0.59566	-	HyS0006	6370613	6373642	-	1493	-	- && A8WQK3.2 RecName: Full=Acetylcholine receptor subunit alpha-type acr-16; Flags: Precursor && PF02931:Neurotransmitter-gated ion-channel ligand binding domain|PF02932:Neurotransmitter-gated ion-channel transmembrane region	Neur_chan_LBD	25	26	11	43	43	50	1.63639	1.39375	0.582234	2.33871	2.33949	2.30269	RecName: Full=Neuronal acetylcholine receptor subunit alpha-3; Flags: Precursor [Gallus gallus]
HyS0091.5g	222.931	352.191	370.647	690.114	560.483	563.78	315.256	604.793	-0.937734	0.000119246	0.0686283	-	HyS0091	230846	232254	-	1409	-	- && - && -	-	188	352	375	692	569	675	13.0393	19.9942	21.0322	39.8808	32.803	32.9395	#N/A
HyS0006.7g	33.2025	15.0081	14.8259	38.8937	47.2815	33.4092	21.0122	39.8615	-0.937312	0.0382555	0.612443	-	HyS0006	386301	387569	+	553	-	- && - && -	-	28	15	15	39	48	40	4.94812	2.17089	2.14353	5.72675	7.05064	4.97347	#N/A
HyS0025.97g	28.4593	36.0195	34.5937	44.8774	86.6828	58.4661	33.0242	63.3421	-0.935484	0.0115264	0.505318	-	HyS0025	1131308	1134850	-	2316	-	- && - && -	-	24	36	35	45	88	70	1.0127	1.24405	1.19425	1.57777	3.08643	2.07818	#N/A
HyS0053.132g	35.5741	38.0206	37.5589	108.703	49.2516	55.1252	37.0512	71.0266	-0.935434	0.0179294	0.541125	-	HyS0053	1468437	1481862	-	1113	-	- && - && PF00629:MAM domain, meprin/A5/mu	-	30	38	38	109	50	66	2.63411	2.73251	2.69807	7.95243	3.64911	4.07731	#N/A
HyS0023.201g	155.34	116.063	93.8972	260.289	232.467	203.796	121.767	232.184	-0.93449	0.000267089	0.0982903	-	HyS0023	2313801	2320562	-	1451	-	- && - && -	-	131	116	95	261	236	244	8.82289	6.39828	5.17393	14.6063	13.2117	11.5624	#N/A
HyS0056.86g	135.182	53.0288	59.3035	111.695	169.425	188.762	82.5046	156.627	-0.931697	0.0198922	0.547632	-	HyS0056	1035683	1036300	+	618	-	- && - && -	-	114	53	60	112	172	226	18.027	6.86373	7.67233	14.7163	22.6075	25.1446	#N/A
HyS0689.1g	101.979	79.0429	96.8624	161.558	208.827	158.694	92.6281	176.36	-0.930051	0.000134739	0.0749599	-	HyS0689	8320	13093	+	2166	-	- && Q9GZR7.1 RecName: Full=ATP-dependent RNA helicase DDX24; AltName: Full=DEAD box protein 24 && PF00270:DEAD/DEAH box helicase|PF00271:Helicase conserved C-terminal domain	DEAD	86	79	98	162	212	190	3.88014	2.91905	3.57546	6.07331	7.95042	6.03142	RecName: Full=DEAD-box ATP-dependent RNA helicase 13 [Oryza sativa Indica Group]
HyS0029.93g	839.549	688.373	728.445	1887.84	1191.89	1216.93	752.122	1432.22	-0.929337	7.55091e-05	0.0466758	-	HyS0029	1565143	1566254	-	829	-	- && P42211.2 RecName: Full=Aspartic proteinase; Flags: Precursor && PF03489:Saposin-like type B, region 2|PF05184:Saposin-like type B, region 1	-	708	688	737	1893	1210	1457	83.4614	66.4212	70.255	185.423	118.561	120.845	#N/A
HyS0055.20g	30.8309	36.0195	42.5008	71.8038	59.1019	77.6764	36.4504	69.5274	-0.928545	0.00308967	0.350794	-	HyS0055	275884	295024	+	1038	-	- && - && -	-	26	36	43	72	60	93	2.44784	2.77573	3.27367	5.63253	4.69533	6.16042	#N/A
HyS0019.117g	22.5303	12.0065	13.8375	28.921	37.4312	25.0569	16.1248	30.4697	-0.928029	0.0440405	0.625387	-	HyS0019	2179844	2198046	+	2577	-	- && Q09460.2 RecName: Full=Calcitonin receptor-like protein 1; AltName: Full=Pigment dispersing factor neuropeptide receptor homolog 1 && PF00002:7 transmembrane receptor (Secretin family)|PF02793:Hormone receptor domain	7tm_2	19	12	14	29	38	30	0.72052	0.372683	0.429317	0.913802	1.19779	0.800445	#N/A
HyS0025.102g	27.2735	23.0125	18.7794	36.8992	37.4312	55.9604	23.0218	43.4303	-0.926762	0.0187924	0.547632	-	HyS0025	1173586	1186078	-	5157	-	- && E9PVD3.1 RecName: Full=Protocadherin-16; AltName: Full=Protein Dchs1; AltName: Full=Protein dachsous homolog 1; Flags: Precursor && PF13895:Immunoglobulin domain|PF00028:Cadherin domain	Cadherin	23	23	19	37	38	67	0.435851	0.356947	0.291153	0.582604	0.598548	0.89331	RecName: Full=Fat-like cadherin-related tumor suppressor homolog; AltName: Full=Protein kugelei; Flags: Precursor [Drosophila melanogaster]
HyS0032.176g	58.1044	30.0163	32.6169	50.861	92.593	84.3583	40.2459	75.9374	-0.925771	0.0181533	0.542115	-	HyS0032	2053092	2067142	-	5737	-	- && Q9P2E3.2 RecName: Full=NFX1-type zinc finger-containing protein 1 && PF13087:AAA domain|PF13086:AAA domain	-	49	30	33	51	94	101	0.834677	0.418513	0.454562	0.721862	1.33093	1.21049	RecName: Full=NFX1-type zinc finger-containing protein 1 [Mus musculus]
HyS0055.60g	387.758	313.17	285.645	503.624	762.415	603.036	328.858	623.025	-0.923064	6.46041e-05	0.0428552	-	HyS0055	665609	667498	+	736	-	- && Q9FGT8.1 RecName: Full=Temperature-induced lipocalin-1; Short=AtTIL1 && PF08212:Lipocalin-like domain	Lipocalin_2	327	313	289	505	774	722	43.4187	34.036	31.0302	55.7163	85.4232	67.4503	#N/A
HyS0003.527g	26.0877	19.0103	24.7098	37.8964	53.1917	40.9263	23.2693	44.0048	-0.921966	0.0143974	0.517993	-	HyS0003	6989253	6991640	-	568	-	- && - && -	-	22	19	25	38	54	49	3.78514	2.67718	3.47821	5.43255	7.7225	5.93161	#N/A
HyS0009.308g	224.117	151.082	112.677	290.207	345.746	284.814	162.625	306.922	-0.919712	0.00112935	0.234617	-	HyS0009	4705812	4708289	-	1336	-	- && Q8WMP9.1 RecName: Full=Group XV phospholipase A2; AltName: Full=1-O-acylceramide synthase; Short=ACS; AltName: Full=LCAT-like lysophospholipase; Short=LLPL; AltName: Full=Lysophospholipase 3; AltName: Full=Lysosomal phospholipase A2; Short=LPLA2; Fla	-	189	151	114	291	351	341	13.8249	9.04572	6.74315	17.687	21.3409	17.5498	RecName: Full=Phospholipase A2 group XV; AltName: Full=1-O-acylceramide synthase; Short=ACS; AltName: Full=LCAT-like lysophospholipase; Short=LLPL; AltName: Full=Lysophospholipase 3; AltName: Full=Lysosomal phospholipase A and acyltransferase; AltName: Full=Lysosomal phospholipase A2; Short=LPLA2; Flags: Precursor [Homo sapiens]
HyS0002.390g	56.9186	34.0184	17.7911	71.8038	56.1468	76.006	36.2427	67.9855	-0.919022	0.0325355	0.598653	-	HyS0002	5572732	5574852	-	720	-	- && - && -	-	48	34	18	72	57	91	6.51502	3.77937	1.97562	8.12023	6.43065	8.69027	#N/A
HyS0016.70g	90.1211	45.0244	45.466	93.7438	129.039	116.097	60.2039	112.96	-0.916491	0.00822851	0.480969	-	HyS0016	925366	925974	-	609	-	- && - && PF15370:Domain of unknown function (DUF4598)	-	76	45	46	94	131	139	12.1956	5.91382	5.96905	12.5337	17.473	15.6936	#N/A
HyS0040.33g	28.4593	28.0152	34.5937	68.8119	41.3713	61.807	30.3561	57.3301	-0.91622	0.0102989	0.490245	-	HyS0040	255513	260317	-	1269	-	- && Q74FW6.1 RecName: Full=L-threonine ammonia-lyase; AltName: Full=L-serine ammonia-lyase; AltName: Full=Threonine/serine ammonia-lyase && PF00291:Pyridoxal-phosphate dependent enzyme	PALP	24	28	35	69	42	74	1.84823	1.76591	2.17957	4.41526	2.68844	4.00954	RecName: Full=L-threonine ammonia-lyase; AltName: Full=L-serine ammonia-lyase; AltName: Full=Threonine/serine ammonia-lyase [Geobacter sulfurreducens PCA]
HyS2684.2g	28.4593	28.0152	23.7214	56.8447	53.1917	40.9263	26.732	50.3209	-0.911311	0.00949846	0.490172	-	HyS2684	5626	15409	-	1260	-	- && Q2KJ98.1 RecName: Full=Protein tweety homolog 1 && PF04906:Tweety	-	24	28	24	57	54	49	1.86143	1.77853	1.50524	3.67344	3.48125	2.67393	RecName: Full=Protein tweety homolog 2 [Xenopus laevis]
HyS0066.44g	207.516	119.065	142.328	265.275	268.914	344.95	156.303	293.046	-0.911225	0.000679083	0.180907	-	HyS0066	614798	638160	-	3497	-	- && - && PF04103:CD20-like family	-	175	119	144	266	273	413	4.89046	2.72348	3.2541	6.17667	6.34132	8.12043	#N/A
HyS0029.94g	361.67	236.128	283.668	633.269	482.666	536.218	293.822	550.718	-0.908068	6.6754e-05	0.0428552	-	HyS0029	1566874	1568568	-	1695	-	- && Q9Y4W2.2 RecName: Full=Ribosomal biogenesis protein LAS1L; AltName: Full=Protein LAS1 homolog && PF04031:Las1-like	-	305	236	287	635	490	642	17.5848	11.1433	13.3806	30.4209	23.4822	26.0429	RecName: Full=Ribosomal biogenesis protein LAS1L; AltName: Full=Protein LAS1 homolog [Homo sapiens]
HyS0022.31g	417.403	154.084	152.212	518.583	420.609	415.109	241.233	451.434	-0.906501	0.0192095	0.547632	-	HyS0022	352339	357634	-	731	-	- && - && PF01549:ShK domain-like	ShTK	352	154	154	520	427	497	47.0579	16.8607	16.6482	57.7636	47.4486	46.7481	#N/A
HyS4732.1g	43.8748	21.0114	15.8143	44.8774	58.1169	46.7729	26.9001	49.9224	-0.905834	0.0406248	0.614544	-	HyS4732	1	2479	-	2479	-	- && - && PF03281:Mab-21 protein	-	37	21	16	45	59	56	1.45859	0.677978	0.510044	1.47402	1.93325	1.55323	#N/A
HyS0310.2g	80.6347	36.0195	32.6169	88.7574	87.6678	101.063	49.7571	92.496	-0.905409	0.0190057	0.547632	-	HyS0310	11211	17826	+	1512	-	- && P52293.2 RecName: Full=Importin subunit alpha-1; AltName: Full=Importin alpha P1; AltName: Full=Karyopherin subunit alpha-2; AltName: Full=Pendulin; AltName: Full=Pore targeting complex 58 kDa subunit; Short=PTAC58; AltName: Full=RAG cohort protein 1	Arm	68	36	33	89	89	121	4.39505	1.90556	1.72475	4.77977	4.78135	5.50248	RecName: Full=Importin subunit alpha-1; AltName: Full=Karyopherin subunit alpha-2; AltName: Full=RAG cohort protein 1; AltName: Full=SRP1-alpha [Homo sapiens]
HyS0069.59g	16.6013	13.0071	15.8143	28.921	26.5959	29.2331	15.1409	28.25	-0.904039	0.0361751	0.60296	-	HyS0069	900360	901627	-	948	-	- && - && -	-	14	13	16	29	27	35	1.4432	1.09751	1.33375	2.48404	2.31349	2.53854	#N/A
HyS0032.177g	42.689	32.0174	22.733	65.8201	65.9971	49.2786	32.4798	60.3653	-0.900347	0.0124986	0.513796	-	HyS0032	2070075	2070849	-	372	-	- && - && -	-	36	32	23	66	67	59	9.45729	6.88461	4.88595	14.4069	14.63	10.9052	#N/A
HyS0003.35g	24.9019	18.0098	11.8607	28.921	33.4911	38.4206	18.2575	33.6109	-0.895262	0.0415862	0.618054	-	HyS0003	623099	627318	-	919	-	- && - && PF00042:Globin	-	21	18	12	29	34	46	2.23311	1.56758	1.03188	2.56242	3.00522	3.44165	#N/A
HyS0003.349g	544.284	205.111	218.435	601.357	606.78	588.837	322.61	598.991	-0.894757	0.0138543	0.517993	-	HyS0003	4605110	4606396	+	1287	-	- && Q6DBY9.2 RecName: Full=Carbohydrate sulfotransferase 1; AltName: Full=Keratan sulfate Gal-6 sulfotransferase; Short=KS6ST; Short=KSGal6ST; Short=KSST && PF00685:Sulfotransferase domain	Sulfotransfer_1	459	205	221	603	616	705	34.8531	12.7482	13.5699	38.0459	38.879	37.6648	RecName: Full=Carbohydrate sulfotransferase 1; AltName: Full=Keratan sulfate Gal-6 sulfotransferase; Short=KS6ST; Short=KSGal6ST; Short=KSST [Danio rerio]
HyS0057.27g	103.165	53.0288	61.2803	100.725	146.77	154.518	72.4913	134.004	-0.893873	0.00760666	0.47352	-	HyS0057	345910	359657	+	2384	-	- && Q9NQW7.3 RecName: Full=Xaa-Pro aminopeptidase 1; AltName: Full=Aminoacylproline aminopeptidase; AltName: Full=Cytosolic aminopeptidase P; AltName: Full=Soluble aminopeptidase P; Short=sAmp; AltName: Full=X-Pro aminopeptidase 1; AltName: Full=X-prolyl	Peptidase_M24	87	53	62	101	149	185	3.56632	1.77927	2.05518	3.4402	5.07683	5.33568	RecName: Full=Xaa-Pro aminopeptidase 1; AltName: Full=Aminoacylproline aminopeptidase; AltName: Full=Cytosolic aminopeptidase P; AltName: Full=Soluble aminopeptidase P; Short=sAmp; AltName: Full=X-Pro aminopeptidase 1; AltName: Full=X-prolyl aminopeptidase 1, soluble [Homo sapiens]
HyS0014.120g	161.269	83.045	80.0597	176.518	197.006	224.677	108.125	199.4	-0.88919	0.00526811	0.411416	-	HyS0014	1702583	1708039	+	969	-	- && Q8N815.2 RecName: Full=Cyclin N-terminal domain-containing protein 1 && -	-	136	83	81	177	200	269	13.7158	6.85531	6.6058	14.8326	16.7656	19.0877	RecName: Full=Cyclin N-terminal domain-containing protein 1 [Mus musculus]
HyS0008.112g	39.1315	22.0119	16.8027	50.861	45.3115	46.7729	25.982	47.6485	-0.888516	0.0287676	0.588861	-	HyS0008	1689424	1691148	+	1725	-	- && - && -	-	33	22	17	51	46	56	1.86953	1.02072	0.778797	2.40076	2.16611	2.23215	#N/A
HyS0061.108g	224.117	126.068	124.537	225.384	341.806	309.035	158.241	292.075	-0.888046	0.00348563	0.367666	-	HyS0061	1396245	1419755	+	2269	-	- && P54802.2 RecName: Full=Alpha-N-acetylglucosaminidase; AltName: Full=N-acetyl-alpha-glucosaminidase; Short=NAG; Contains: RecName: Full=Alpha-N-acetylglucosaminidase 82 kDa form; Contains: RecName: Full=Alpha-N-acetylglucosaminidase 77 kDa form; Flags	-	189	126	126	226	347	370	8.14019	4.44435	4.38834	8.08803	12.4225	11.2122	RecName: Full=Alpha-N-acetylglucosaminidase; AltName: Full=N-acetyl-alpha-glucosaminidase; Short=NAG; Contains: RecName: Full=Alpha-N-acetylglucosaminidase 82 kDa form; Contains: RecName: Full=Alpha-N-acetylglucosaminidase 77 kDa form; Flags: Precursor [Homo sapiens]
HyS0016.300g	54.547	47.0255	33.6053	90.752	84.7127	73.5003	45.0593	82.9883	-0.885392	0.0037454	0.373573	-	HyS0016	4177554	4181972	+	1629	-	- && - && -	-	46	47	34	91	86	88	2.75959	2.30913	1.64939	4.53617	4.28835	3.71438	#N/A
HyS0014.176g	16.6013	22.0119	10.8723	28.921	30.536	31.7388	16.4952	30.3986	-0.88388	0.0470216	0.637077	-	HyS0014	2500343	2508614	+	1832	-	- && - && PF00060:Ligand-gated ion channel|PF07885:Ion channel	Ion_trans_2	14	22	11	29	31	38	0.746809	0.961103	0.474495	1.28541	1.37451	1.42621	#N/A
HyS0033.151g	1605.58	676.367	721.526	1585.67	2010.45	1925.21	1001.16	1840.44	-0.879093	0.00868458	0.486395	-	HyS0033	1922662	1925126	-	1012	-	- && O73747.1 RecName: Full=Protein FRG1 && PF06229:FRG1-like domain	-	1354	676	730	1590	2041	2305	130.751	53.4612	57.0042	127.581	163.823	156.608	RecName: Full=Protein FRG1 [Takifugu rubripes]
HyS0001.243g	45.0606	19.0103	22.733	67.8147	38.4162	51.7843	28.9346	52.6717	-0.875579	0.0465732	0.637077	-	HyS0001	3702735	3713937	+	1526	-	- && - && PF02668:Taurine catabolism dioxygenase TauD, TfdA family	-	38	19	23	68	39	62	2.43353	0.996487	1.19107	3.61845	2.07598	2.79358	RecName: Full=Dapdiamide synthesis protein DdaC [Pantoea agglomerans]
HyS0085.10g	106.722	82.0445	72.1526	143.608	166.47	166.211	86.9732	158.763	-0.873943	0.000418055	0.136811	-	HyS0085	175712	197877	-	1936	-	- && Q95R48.2 RecName: Full=Organic cation transporter-like protein && PF00083:Sugar (and other) transporter	Sugar_tr	90	82	73	144	169	199	4.54302	3.38985	2.97976	6.03984	7.09078	7.06761	RecName: Full=Solute carrier family 22 member 7; AltName: Full=Organic anion transporter 2; Short=mOAT2 [Mus musculus]
HyS0099.37g	706.739	602.327	632.571	1332.36	1166.28	1059.07	647.212	1185.9	-0.873925	3.38785e-07	0.00188477	-	HyS0099	661743	676939	+	1788	-	- && - && -	-	596	602	640	1336	1184	1268	32.5751	26.9464	28.2863	60.6747	53.7894	48.7614	#N/A
HyS0009.326g	79.4489	46.025	44.4776	90.752	108.353	110.25	56.6505	103.119	-0.873462	0.00566977	0.415922	-	HyS0009	4957244	4960127	+	291	-	- && - && -	-	67	46	45	91	110	132	22.5003	12.6514	12.2204	25.3932	30.7052	31.1893	#N/A
HyS0115.3g	26.0877	21.0114	21.7446	39.891	41.3713	44.2672	22.9479	41.8432	-0.872937	0.0159318	0.528038	-	HyS0115	186161	197205	-	267	-	- && - && -	-	22	21	22	40	42	53	8.05227	6.29478	6.51142	12.1651	12.7776	13.6486	#N/A
HyS0003.71g	32.0167	19.0103	17.7911	46.8719	37.4312	40.0911	22.9394	41.4647	-0.865788	0.0299958	0.594572	-	HyS0003	931675	943750	-	2394	-	- && - && PF01762:Galactosyltransferase	Galactosyl_T	27	19	18	47	38	48	1.10217	0.635188	0.594173	1.5942	1.28935	1.37861	#N/A
HyS0016.277g	232.418	102.055	119.595	183.499	300.435	340.774	151.356	274.902	-0.864946	0.0188574	0.547632	-	HyS0016	3852541	3865737	+	2376	-	- && Q5QNV8.1 RecName: Full=Protein HEATR9; AltName: Full=HEAT repeat-containing protein 9 && -	-	196	102	121	184	305	408	8.06152	3.43579	4.02442	6.2884	10.4272	11.807	#N/A
HyS0011.182g	183.8	153.083	164.073	128.648	374.312	405.922	166.985	302.961	-0.860736	0.0281067	0.582234	-	HyS0011	2260321	2276632	-	2037	-	- && Q5ZJV4.2 RecName: Full=Mini-chromosome maintenance complex-binding protein; Short=MCM-BP; Short=MCM-binding protein && PF09739:Mini-chromosome maintenance replisome factor	-	155	153	166	129	380	486	7.43614	6.01136	6.43993	5.14242	15.1532	16.4048	RecName: Full=Mini-chromosome maintenance complex-binding protein; Short=MCM-BP; Short=MCM-binding protein [Gallus gallus]
HyS0008.197g	39.1315	30.0163	29.6518	86.7629	53.1917	39.2558	32.9332	59.7368	-0.858978	0.0325332	0.598653	-	HyS0008	2655632	2666113	+	2977	-	- && Q2VPA6.2 RecName: Full=Helicase POLQ-like; AltName: Full=Mus308-like helicase; AltName: Full=POLQ-like helicase && PF00271:Helicase conserved C-terminal domain|PF00270:DEAD/DEAH box helicase	DEAD	33	30	30	87	54	47	1.08328	0.80652	0.796355	2.37306	1.47342	1.08553	RecName: Full=Helicase POLQ-like; AltName: Full=Mus308-like helicase; AltName: Full=POLQ-like helicase [Mus musculus]
HyS0004.4g	509.896	355.193	310.355	859.651	705.283	559.604	391.814	708.179	-0.854893	0.00111416	0.234617	-	HyS0004	123350	219219	+	2471	-	- && Q05AM5.1 RecName: Full=Elongator complex protein 2; Short=ELP2 && -	-	430	355	314	862	716	670	17.006	11.4982	10.042	28.3272	23.5371	18.6435	RecName: Full=Elongator complex protein 2; Short=ELP2 [Danio rerio]
HyS0025.110g	49.8038	25.0136	21.7446	58.8392	52.2067	61.807	32.1873	57.6176	-0.853798	0.0310647	0.59566	-	HyS0025	1275534	1277754	-	2221	-	- && - && -	-	42	25	22	59	53	74	1.84802	0.900874	0.782778	2.15711	1.93838	2.29091	#N/A
HyS0028.144g	406.731	168.091	181.864	271.259	550.633	542.9	252.229	454.93	-0.853161	0.0322082	0.596198	-	HyS0028	2102944	2105495	-	1273	-	- && - && -	-	343	168	184	272	559	650	26.3313	10.5622	11.4223	17.3504	35.6694	35.1083	#N/A
HyS0011.110g	24.9019	35.019	29.6518	67.8147	51.2216	43.432	29.8575	54.1561	-0.850782	0.0176286	0.541125	-	HyS0011	1281932	1283321	+	807	-	- && - && PF13148:Protein of unknown function (DUF3987)	-	21	35	30	68	52	52	2.54304	3.4711	2.93773	6.84233	5.2341	4.43052	#N/A
HyS0006.398g	3792.2	1618.88	1328.4	6339.67	3130.43	2676.08	2246.49	4048.73	-0.849954	0.0493719	0.645448	-	HyS0006	6227158	6229086	+	1235	-	- && P17126.1 RecName: Full=Actin, non-muscle 6.2 && PF00022:Actin	Actin	3198	1618	1344	6357	3178	3204	253.057	104.854	85.9997	417.978	209.026	178.382	RecName: Full=Actin, non-muscle 6.2 [Hydra vulgaris]
HyS0002.204g	692.51	221.12	260.935	667.177	729.908	713.287	391.522	703.457	-0.846984	0.0317242	0.596198	-	HyS0002	3230477	3242598	+	2550	-	- && Q9BVG8.4 RecName: Full=Kinesin-like protein KIFC3 && PF00225:Kinesin motor domain	Kinesin	584	221	264	669	741	854	22.381	6.93625	8.18141	21.3037	23.6043	23.0273	RecName: Full=Kinesin-like protein KIFC3 [Homo sapiens]
HyS0028.230g	53.3612	29.0157	43.4892	98.7302	72.8923	54.29	41.9554	75.3042	-0.846064	0.0226102	0.562561	-	HyS0028	3232379	3233756	-	725	-	- && P46436.3 RecName: Full=Glutathione S-transferase 1; AltName: Full=GST class-sigma && PF02798:Glutathione S-transferase, N-terminal domain|PF00043:Glutathione S-transferase, C-terminal domain	GST_C	45	29	44	99	74	65	6.06571	3.20135	4.796	11.0883	8.29099	6.16453	RecName: Full=Glutathione S-transferase A2; AltName: Full=GST class-alpha member 2; AltName: Full=Glutathione S-transferase alpha-2 [Bos taurus]
HyS0003.114g	37.9457	25.0136	19.7678	49.8637	61.072	36.7501	27.5757	49.2286	-0.842547	0.0367819	0.605271	-	HyS0003	1411315	1416933	+	1159	-	- && Q8K157.1 RecName: Full=Aldose 1-epimerase; AltName: Full=Galactose mutarotase && PF01263:Aldose 1-epimerase	Aldose_epim	32	25	20	50	62	44	2.6982	1.72635	1.36368	3.50312	4.34531	2.61032	RecName: Full=Galactose mutarotase; AltName: Full=Aldose 1-epimerase [Mus musculus]
HyS0010.407g	49.8038	48.026	36.5705	67.8147	81.7576	90.2049	44.8001	79.9257	-0.840804	0.00489622	0.405901	-	HyS0010	5225432	5235695	-	2166	-	- && - && PF14545:Dof, BCAP, and BANK (DBB) motif,	-	42	48	37	68	83	108	1.89495	1.7736	1.34992	2.54929	3.11266	3.42839	#N/A
HyS0066.14g	91.3069	73.0396	57.3267	146.599	117.219	131.131	73.8911	131.65	-0.838412	0.00190826	0.303322	-	HyS0066	181629	186003	+	1222	-	- && - && PF02221:ML domain	-	77	73	58	147	119	157	6.15781	4.78106	3.75078	9.7682	7.91021	8.83391	#N/A
HyS0034.94g	321.353	201.109	179.887	333.09	467.89	449.354	234.116	416.778	-0.834922	0.0027759	0.350794	-	HyS0034	1005114	1006564	-	1039	-	- && Q04688.2 RecName: Full=DNA-binding protein Ets97D; Short=D-elg && PF00178:Ets-domain	Ets	271	201	182	334	475	538	25.4895	15.4829	13.8427	26.1035	37.1356	35.6034	#N/A
HyS0001.355g	47.4322	33.0179	23.7214	76.7901	56.1468	51.7843	34.7238	61.5737	-0.833183	0.0261644	0.573669	-	HyS0001	5353647	5355480	+	1834	-	- && O00116.1 RecName: Full=Alkyldihydroxyacetonephosphate synthase, peroxisomal; Short=Alkyl-DHAP synthase; AltName: Full=Aging-associated gene 5 protein; AltName: Full=Alkylglycerone-phosphate synthase; Flags: Precursor && PF01565:FAD binding domain|PF0	FAD_binding_4	40	33	24	77	57	62	2.13141	1.44008	1.03413	3.40926	2.52457	2.32443	RecName: Full=Alkyldihydroxyacetonephosphate synthase, peroxisomal; Short=Alkyl-DHAP synthase; AltName: Full=Aging-associated gene 5 protein; AltName: Full=Alkylglycerone-phosphate synthase; Flags: Precursor [Homo sapiens]
HyS0034.152g	98.4218	57.0309	57.3267	103.717	130.024	141.989	70.9265	125.243	-0.828486	0.00754001	0.47352	-	HyS0034	1684831	1696648	-	2322	-	- && Q5HYK7.2 RecName: Full=SH3 domain-containing protein 19; AltName: Full=ADAM-binding protein Eve-1; AltName: Full=EEN-binding protein; Short=EBP && PF00130:Phorbol esters/diacylglycerol binding domain (C1 domain)|PF14604:Variant SH3 domain|PF00018:SH3	SH3_1	83	57	58	104	132	170	3.4932	1.96465	1.97392	3.63697	4.61768	5.03398	#N/A
HyS0066.51g	22.5303	14.0076	20.7562	31.9128	39.4013	30.0683	19.098	33.7941	-0.827006	0.0464146	0.637077	-	HyS0066	780520	787170	-	534	-	- && - && -	-	19	14	21	32	40	36	3.47712	2.09826	3.10772	4.86606	6.08459	4.63539	#N/A
HyS0020.47g	24.9019	14.0076	18.7794	28.921	38.4162	34.2444	19.2296	33.8605	-0.826296	0.049159	0.645448	-	HyS0020	741985	756663	-	1246	-	- && - && -	-	21	14	19	29	39	41	1.64706	0.899254	1.20504	1.88994	2.54249	2.26251	#N/A
HyS0028.87g	195.658	90.0488	69.1874	183.499	211.782	230.524	118.298	208.601	-0.823591	0.0293861	0.591751	-	HyS0028	1485023	1492938	+	2163	-	- && P10499.1 RecName: Full=Potassium voltage-gated channel subfamily A member 1; AltName: Full=RBKI; AltName: Full=RCK1; AltName: Full=Voltage-gated potassium channel subunit Kv1.1 && PF02214:BTB/POZ domain|PF00520:Ion transport protein	Ion_trans	165	90	70	184	215	276	7.45477	3.33011	2.55744	6.90764	8.07411	8.77359	RecName: Full=Potassium voltage-gated channel subfamily A member 2; AltName: Full=KC22; AltName: Full=Voltage-gated potassium channel subunit Kv1.2 [Oryctolagus cuniculus]
HyS0005.390g	142.297	112.061	96.8624	184.496	206.857	227.183	117.073	206.178	-0.821499	0.000529944	0.166882	-	HyS0005	4627054	4629893	-	1561	-	- && - && -	-	120	112	98	185	210	272	7.51252	5.74232	4.96121	9.6236	10.9277	11.9809	#N/A
HyS0062.12g	30.8309	32.0174	36.5705	70.8065	57.1318	48.4434	33.1396	58.7939	-0.821453	0.0133041	0.517993	-	HyS0062	203639	208213	-	1104	-	- && Q20191.5 RecName: Full=Zinc metalloproteinase nas-13; AltName: Full=Nematode astacin 13; Flags: Precursor && PF01400:Astacin (Peptidase family M12A)	Astacin	26	32	37	71	58	58	2.3015	2.31982	2.64848	5.22225	4.26748	3.6123	RecName: Full=Protein SpAN; Flags: Precursor [Strongylocentrotus purpuratus]
HyS1064.1g	66.405	66.0358	86.9785	78.7847	127.069	180.41	73.1398	128.755	-0.81738	0.0196754	0.547632	-	HyS1064	1	29907	+	4919	-	- && Q76CA2.2 RecName: Full=Echotoxin-2; Short=Echt 2; Flags: Precursor && -	-	56	66	88	79	129	216	1.11255	1.07384	1.41374	1.30412	2.13022	3.01927	#N/A
HyS0123.21g	97.236	93.0505	86.9785	166.545	152.68	167.881	92.4216	162.369	-0.814925	0.000141066	0.075948	-	HyS0123	304552	325386	+	2565	-	- && - && PF05699:hAT family C-terminal dimerisation region	hATC	82	93	88	167	155	201	3.12416	2.9018	2.71119	5.28686	4.90859	5.38807	#N/A
HyS0009.327g	235.975	121.066	113.665	293.199	255.123	273.12	156.902	273.814	-0.807465	0.00928791	0.490172	-	HyS0009	4962662	4970950	+	378	-	- && - && -	-	199	121	115	294	259	327	51.448	25.6192	24.042	63.1574	55.6571	59.4813	#N/A
HyS0001.453g	318.981	204.111	182.852	423.842	413.713	395.064	235.315	410.873	-0.806943	0.00130479	0.254796	-	HyS0001	6838687	6848669	+	732	-	- && - && -	-	269	204	185	425	420	473	35.9127	22.3045	19.9722	47.1462	46.607	44.4298	#N/A
HyS0071.34g	139.925	59.032	60.2919	159.564	148.74	141.989	86.4163	150.098	-0.802906	0.0273428	0.579126	-	HyS0071	588882	597895	-	734	-	- && - && -	-	118	59	61	160	151	170	15.7106	6.43322	6.56747	17.7008	16.7107	15.9249	#N/A
HyS0037.112g	876.309	325.176	304.425	682.136	998.822	934.623	501.97	871.86	-0.797769	0.043914	0.625387	-	HyS0037	1620133	1625911	-	1585	-	- && Q5RB02.1 RecName: Full=Dipeptidyl peptidase 1; AltName: Full=Cathepsin C; AltName: Full=Cathepsin J; AltName: Full=Dipeptidyl peptidase I; Short=DPP-I; Short=DPPI; AltName: Full=Dipeptidyl transferase; Contains: RecName: Full=Dipeptidyl peptidase 1 e	Peptidase_C1	739	325	308	684	1014	1119	45.564	16.4107	15.3563	35.0425	51.9662	48.5429	RecName: Full=Dipeptidyl peptidase 1; AltName: Full=Cathepsin C; AltName: Full=Cathepsin J; AltName: Full=Dipeptidyl peptidase I; Short=DPP-I; Short=DPPI; AltName: Full=Dipeptidyl transferase; Contains: RecName: Full=Dipeptidyl peptidase 1 exclusion domain chain; AltName: Full=Dipeptidyl peptidase I exclusion domain chain; Contains: RecName: Full=Dipeptidyl peptidase 1 heavy chain; AltName: Full=…
HyS0013.212g	120.952	82.0445	67.2106	162.556	160.56	144.495	90.0691	155.87	-0.796596	0.00420382	0.387634	-	HyS0013	2841179	2849309	-	1380	-	- && P55112.4 RecName: Full=Zinc metalloproteinase nas-4; AltName: Full=Nematode astacin 4; Flags: Precursor && PF08241:Methyltransferase domain|PF01400:Astacin (Peptidase family M12A)	Astacin	102	82	68	163	163	173	7.22318	4.75562	3.89398	9.59129	9.59447	8.61969	RecName: Full=Zinc metalloproteinase nas-4; AltName: Full=Nematode astacin 4; Flags: Precursor [Caenorhabditis elegans]
HyS0065.41g	41.5032	27.0146	21.7446	42.8828	59.1019	53.4547	30.0875	51.8132	-0.795345	0.0349544	0.602713	-	HyS0065	784251	786314	-	950	-	- && P49024.1 RecName: Full=Paxillin && PF00412:LIM domain	LIM	35	27	22	43	60	64	3.60041	2.27464	1.83005	3.67547	5.13027	4.63213	RecName: Full=Paxillin [Gallus gallus]
HyS0007.270g	35.5741	35.019	27.675	55.8474	52.2067	61.807	32.756	56.6204	-0.794476	0.0135221	0.517993	-	HyS0007	4319968	4322914	+	2011	-	- && A2RRT9.1 RecName: Full=Cytochrome P450 4V2; AltName: Full=Docosahexaenoic acid omega-hydroxylase CYP4V2 && PF00067:Cytochrome P450	p450	30	35	28	56	53	74	1.45786	1.39293	1.1003	2.26123	2.1408	2.53014	RecName: Full=Cytochrome P450 4V2; AltName: Full=Docosahexaenoic acid omega-hydroxylase CYP4V2; AltName: Full=Long-chain fatty acid omega-monooxygenase [Rattus norvegicus]
HyS0005.392g	3527.77	1391.75	1550.79	2840.24	4273.07	4080.1	2156.77	3731.14	-0.791059	0.0271781	0.578575	-	HyS0005	4640752	4652848	-	1784	-	- && P33610.1 RecName: Full=DNA primase large subunit; AltName: Full=DNA primase 58 kDa subunit; Short=p58 && PF04104:Eukaryotic and archaeal DNA primase, large subunit	-	2975	1391	1569	2848	4338	4885	162.967	62.4029	69.5012	129.632	197.518	188.276	RecName: Full=DNA primase large subunit; AltName: Full=DNA primase 58 kDa subunit; Short=p58 [Mus musculus]
HyS0001.172g	80.6347	52.0282	45.466	59.8365	146.77	100.228	59.3763	102.278	-0.789329	0.0474048	0.637539	-	HyS0001	2774504	2795497	+	4488	-	- && Q15058.1 RecName: Full=Kinesin-like protein KIF14 && PF00498:FHA domain|PF00225:Kinesin motor domain	Kinesin	68	52	46	60	149	120	1.48069	0.927306	0.809971	1.08559	2.69678	1.83845	RecName: Full=Kinesin-like protein KIF14 [Homo sapiens]
HyS0059.82g	679.466	554.301	605.884	958.381	1120.97	1088.31	613.217	1055.88	-0.78488	2.67484e-06	0.00405846	-	HyS0059	1234933	1235310	+	378	-	- && - && -	-	573	554	613	961	1138	1303	148.139	117.298	128.154	206.443	244.547	237.016	#N/A
HyS0099.10g	113.837	137.074	108.723	184.496	221.632	212.149	119.878	206.092	-0.781247	0.000317795	0.112851	-	HyS0099	163485	165906	+	1887	-	- && - && -	-	96	137	110	185	225	254	4.97172	5.8106	4.60665	7.96101	9.68552	9.25521	#N/A
HyS0030.52g	264.434	137.074	166.05	191.477	405.833	375.854	189.186	324.388	-0.780462	0.0278646	0.582234	-	HyS0030	768799	797678	+	8251	-	- && D3YXG0.1 RecName: Full=Hemicentin-1; AltName: Full=Fibulin-6; Short=FIBL-6; Flags: Precursor && PF00047:Immunoglobulin domain|PF13895:Immunoglobulin domain|PF07679:Immunoglobulin I-set domain	I-set	223	137	168	192	412	450	2.64122	1.32888	1.60904	1.88957	4.05605	3.74999	RecName: Full=Hemicentin-1; AltName: Full=Fibulin-6; Short=FIBL-6; Flags: Precursor [Homo sapiens]
HyS0009.279g	40.3173	27.0146	40.5241	36.8992	75.8474	71.8298	35.952	61.5255	-0.779646	0.0483817	0.641859	-	HyS0009	4285845	4286486	+	642	-	- && - && -	-	34	27	41	37	77	86	5.17548	3.3659	5.04677	4.67989	9.74245	9.2106	#N/A
HyS0017.306g	480.251	290.157	341.984	619.308	608.75	670.69	370.797	632.916	-0.77344	0.000734784	0.184618	-	HyS0017	4264110	4275507	+	2477	-	- && Q9Y4D2.3 RecName: Full=Sn1-specific diacylglycerol lipase alpha; Short=DGL-alpha; AltName: Full=Neural stem cell-derived dendrite regulator && PF01764:Lipase (class 3)	Lipase_3	405	290	346	621	618	803	15.9785	9.37011	11.0386	20.358	20.2663	22.2902	RecName: Full=Diacylglycerol lipase-alpha; Short=DAGL-alpha; Short=DGL-alpha; AltName: Full=Neural stem cell-derived dendrite regulator; AltName: Full=Sn1-specific diacylglycerol lipase alpha [Homo sapiens]
HyS0061.91g	87.7495	71.0385	90.932	117.678	138.889	168.717	83.24	141.761	-0.77139	0.00292553	0.350794	-	HyS0061	1200504	1201576	-	987	-	- && - && -	-	74	71	92	118	141	202	7.32692	5.75723	7.36606	9.70808	11.6042	14.0721	#N/A
HyS0010.385g	157.712	95.0515	109.711	129.646	259.063	228.018	120.825	205.576	-0.770216	0.0198167	0.547632	-	HyS0010	4950633	4959322	-	2540	-	- && Q9HAQ2.4 RecName: Full=Kinesin-like protein KIF9 && PF00225:Kinesin motor domain	Kinesin	133	95	111	130	263	273	5.11711	2.99338	3.45345	4.15603	8.41075	7.39015	RecName: Full=Kinesin-like protein KIF9 [Mus musculus]
HyS0071.33g	58.1044	45.0244	33.6053	55.8474	92.593	83.523	45.578	77.3211	-0.769806	0.0269013	0.574881	-	HyS0071	577979	588216	-	945	-	- && Q5U680.2 RecName: Full=S-adenosylmethionine mitochondrial carrier protein; AltName: Full=Mitochondrial S-adenosylmethionine transporter; AltName: Full=Solute carrier family 25 member 26 && PF00153:Mitochondrial carrier protein	Mito_carr	49	45	34	56	94	100	5.06724	3.81113	2.84323	4.81199	8.07995	7.276	RecName: Full=S-adenosylmethionine mitochondrial carrier protein; AltName: Full=Mitochondrial S-adenosylmethionine transporter; AltName: Full=Solute carrier family 25 member 26 [Xenopus tropicalis]
HyS0003.282g	5940.88	2307.25	2375.11	4074.86	7293.17	6615.86	3541.08	5994.63	-0.759662	0.0488137	0.642367	-	HyS0003	3711915	3715619	+	749	-	- && - && PF04103:CD20-like family	-	5010	2306	2403	4086	7404	7921	653.677	246.405	253.534	442.981	802.966	727.148	#N/A
HyS0018.341g	34.3883	36.0195	21.7446	47.8692	51.2216	55.9604	30.7175	51.6838	-0.756294	0.0313405	0.596198	-	HyS0018	4545349	4560398	+	1233	-	- && - && PF00001:7 transmembrane receptor (rhodopsin family)	7tm_1	29	36	22	48	52	67	2.29849	2.33675	1.41002	3.16116	3.42573	3.73625	#N/A
HyS0030.122g	80.6347	69.0374	79.0713	140.616	133.964	111.921	76.2478	128.834	-0.756112	0.0018114	0.303322	-	HyS0030	1667363	1671861	+	858	-	- && - && -	-	68	69	80	141	136	134	7.74513	6.43627	7.3683	13.3444	12.8755	10.7385	#N/A
HyS0025.159g	77.0773	53.0288	55.3499	73.7983	135.934	101.898	61.8187	103.877	-0.753234	0.0218137	0.561679	-	HyS0025	2264659	2274592	-	1587	-	- && P36897.1 RecName: Full=TGF-beta receptor type-1; Short=TGFR-1; AltName: Full=Activin A receptor type II-like protein kinase of 53kD; AltName: Full=Activin receptor-like kinase 5; Short=ALK-5; Short=ALK5; AltName: Full=Serine/threonine-protein kinase	Pkinase_Tyr	65	53	56	74	138	122	4.00261	2.67283	2.78853	3.78637	7.06341	5.28576	RecName: Full=TGF-beta receptor type-1; Short=TGFR-1; AltName: Full=Activin A receptor type II-like protein kinase of 53kD; AltName: Full=Activin receptor-like kinase 5; Short=ALK-5; Short=ALK5; AltName: Full=Serine/threonine-protein kinase receptor R4; Short=SKR4; AltName: Full=TGF-beta type I receptor; AltName: Full=Transforming growth factor-beta receptor type I; Short=TGF-beta receptor type I…
HyS0068.62g	36.7599	37.0201	23.7214	41.8855	49.2516	71.8298	32.5005	54.3223	-0.7494	0.0487606	0.642367	-	HyS0068	714733	717847	+	1038	-	- && O43315.2 RecName: Full=Aquaporin-9; Short=AQP-9; AltName: Full=Aquaglyceroporin-9; AltName: Full=Small solute channel 1 && PF00230:Major intrinsic protein	-	31	37	24	42	50	86	2.91858	2.85284	1.82717	3.28564	3.91278	5.69673	RecName: Full=Aquaporin-9; Short=AQP-9; AltName: Full=Aquaglyceroporin-9; AltName: Full=Small solute channel 1 [Homo sapiens]
HyS0016.68g	132.81	84.0456	93.8972	143.608	185.186	187.092	103.584	171.962	-0.736744	0.00573063	0.416068	-	HyS0016	914448	924516	-	2050	-	- && P98192.1 RecName: Full=Dihydroxyacetone phosphate acyltransferase; Short=DAP-AT; Short=DHAP-AT; AltName: Full=Acyl-CoA:dihydroxyacetonephosphateacyltransferase; AltName: Full=Glycerone-phosphate O-acyltransferase && PF01553:Acyltransferase	Acyltransferase	112	84	95	144	188	224	5.33914	3.27943	3.66213	5.70397	7.44932	7.51309	RecName: Full=Dihydroxyacetone phosphate acyltransferase; Short=DAP-AT; Short=DHAP-AT; AltName: Full=Acyl-CoA:dihydroxyacetonephosphateacyltransferase; AltName: Full=Glycerone-phosphate O-acyltransferase [Mus musculus]
HyS0003.522g	169.57	118.064	92.9088	130.643	271.869	228.853	126.848	210.455	-0.733729	0.0334303	0.600132	-	HyS0003	6944566	6947930	+	1936	-	- && Q9H040.2 RecName: Full=SprT-like domain-containing protein Spartan; AltName: Full=DNA damage protein targeting VCP; Short=DVC1; AltName: Full=Protein with SprT-like domain at the N terminus; Short=Spartan && PF10263:SprT-like family	-	143	118	94	131	276	274	7.21835	4.87808	3.83696	5.49458	11.5802	9.73128	RecName: Full=DNA-dependent metalloprotease SPRTN; AltName: Full=Protein with SprT-like domain at the N terminus; Short=Spartan [Danio rerio]
HyS0002.553g	1389.76	644.349	702.746	1363.27	1606.59	1577.75	912.286	1515.87	-0.733408	0.0159293	0.528038	-	HyS0002	7979481	7986657	-	687	-	- && Q8VED2.1 RecName: Full=Biogenesis of lysosome-related organelles complex 1 subunit 4; Short=BLOC-1 subunit 4; AltName: Full=Protein cappuccino homolog && -	-	1172	644	711	1367	1631	1889	166.716	75.0243	81.7857	161.577	192.846	189.06	#N/A
HyS0034.12g	34.3883	33.0179	41.5125	68.8119	51.2216	60.9718	36.3062	60.3351	-0.730894	0.0218414	0.561679	-	HyS0034	120158	122092	+	258	-	- && - && -	-	29	33	42	69	52	73	10.9846	10.2369	12.8645	21.7169	16.3718	19.4548	#N/A
HyS0057.8g	45.0606	31.0168	43.4892	61.831	66.9822	68.4889	39.8555	65.7674	-0.727057	0.0183474	0.546755	-	HyS0057	103032	115093	-	652	-	- && - && PF15715:PCNA-associated factor	-	38	31	44	62	68	82	5.69565	3.80528	5.33297	7.7217	8.47176	8.64751	#N/A
HyS0014.170g	424.518	597.324	522.859	939.433	817.576	801.821	514.9	852.943	-0.726841	0.000180575	0.0841139	-	HyS0014	2375209	2378057	-	2064	-	- && P39429.1 RecName: Full=TNF receptor-associated factor 2; AltName: Full=E3 ubiquitin-protein ligase TRAF2 && -	-	358	597	529	942	830	960	16.9504	23.1493	20.254	37.0604	32.6649	31.9806	RecName: Full=TNF receptor-associated factor 3; AltName: Full=CD40 receptor-associated factor 1; Short=CRAF1; AltName: Full=RING-type E3 ubiquitin transferase TRAF3; AltName: Full=TRAFAMN [Mus musculus]
HyS0029.133g	35.5741	25.0136	27.675	42.8828	51.2216	50.9491	29.4209	48.3512	-0.724665	0.0356833	0.602817	-	HyS0029	2121384	2128623	+	2362	-	- && A1XQX0.1 RecName: Full=Neurexin-1a; AltName: Full=Neurexin Ia-alpha; AltName: Full=Neurexin-1a-alpha; Flags: Precursor && PF02210:Laminin G domain	Laminin_G_2	30	25	28	43	52	61	1.24122	0.847096	0.936791	1.47828	1.78828	1.77572	RecName: Full=Neurexin-1; AltName: Full=Neurexin I-alpha; AltName: Full=Neurexin-1-alpha; Flags: Precursor [Rattus norvegicus]
HyS0003.486g	1213.08	1422.77	1125.78	2191.01	1967.11	2056.34	1253.88	2071.49	-0.724154	7.74293e-06	0.00994073	-	HyS0003	6308786	6310007	+	1222	-	- && Q8MJU1.1 RecName: Full=Caspase-3; Short=CASP-3; Contains: RecName: Full=Caspase-3 subunit p17; Contains: RecName: Full=Caspase-3 subunit p12; Flags: Precursor && PF00656:Caspase domain	Peptidase_C14	1023	1422	1139	2197	1997	2462	81.811	93.1324	73.6575	145.991	132.745	138.529	RecName: Full=Caspase-3; Short=CASP-3; AltName: Full=Apopain; AltName: Full=Cysteine protease CPP32; Short=CPP-32; AltName: Full=Protein Yama; AltName: Full=SREBP cleavage activity 1; Short=SCA-1; Contains: RecName: Full=Caspase-3 subunit p17; Contains: RecName: Full=Caspase-3 subunit p12; Flags: Precursor [Mesocricetus auratus]
HyS0047.80g	144.668	216.117	145.294	285.221	268.914	280.637	168.693	278.257	-0.720336	0.00188319	0.303322	-	HyS0047	1117794	1118231	+	438	-	- && - && PF10421:2'-5'-oligoadenylate synthetase 1, domain 2, C-terminus	-	122	216	147	286	273	336	27.2203	39.4686	26.5221	53.0225	50.6292	52.746	#N/A
HyS0024.64g	23.7161	36.0195	33.6053	62.8283	43.3414	48.4434	31.1136	51.5377	-0.719972	0.0434703	0.624342	-	HyS0024	1003585	1012277	-	2141	-	- && Q13332.3 RecName: Full=Receptor-type tyrosine-protein phosphatase S; Short=R-PTP-S; AltName: Full=Receptor-type tyrosine-protein phosphatase sigma; Short=R-PTP-sigma; Flags: Precursor && PF00041:Fibronectin type III domain	fn3	20	36	34	63	44	58	0.912894	1.34573	1.25495	2.38942	1.66935	1.86267	#N/A
HyS0001.630g	252.576	127.069	121.572	301.177	269.899	252.24	167.072	274.438	-0.719549	0.0221833	0.562561	-	HyS0001	9512698	9517915	-	1174	-	- && P55115.2 RecName: Full=Zinc metalloproteinase nas-15; AltName: Full=Nematode astacin 15; Flags: Precursor && PF01400:Astacin (Peptidase family M12A)	Astacin	213	127	123	302	274	302	17.7304	8.65781	8.27945	20.8885	18.9581	17.6874	RecName: Full=High choriolytic enzyme 1; AltName: Full=Choriolysin H 1; AltName: Full=HCE23; AltName: Full=Hatching enzyme zinc-protease subunit HCE 1; Flags: Precursor [Oryzias latipes]
HyS0055.135g	96.0502	190.103	209.539	313.144	239.363	261.427	165.231	271.311	-0.711995	0.0219758	0.561679	-	HyS0055	1943630	1948739	-	3107	-	- && - && -	-	81	190	212	314	243	313	2.54772	4.89424	5.39211	8.20648	6.35298	6.92672	#N/A
HyS0015.180g	149.411	70.038	72.1526	142.61	154.65	177.904	97.2006	158.388	-0.711124	0.0358014	0.602817	-	HyS0015	2731008	2740653	+	3934	-	- && O09127.2 RecName: Full=Ephrin type-A receptor 8; AltName: Full=EPH- and ELK-related kinase; AltName: Full=Tyrosine-protein kinase receptor EEK; Flags: Precursor && PF07714:Protein tyrosine kinase	Pkinase_Tyr	126	70	73	143	157	213	3.12999	1.42409	1.4664	2.95169	3.24174	3.7228	RecName: Full=Ephrin type-A receptor 8; AltName: Full=EPH- and ELK-related kinase; AltName: Full=Tyrosine-protein kinase receptor EEK [Rattus norvegicus]
HyS0023.202g	99.6076	74.0401	85.0017	156.572	132.979	131.966	86.2165	140.506	-0.70723	0.00335241	0.366548	-	HyS0023	2322845	2332139	-	2176	-	- && - && -	-	84	74	86	157	135	158	3.77248	2.72173	3.12323	5.85881	5.0395	4.99255	#N/A
HyS0025.57g	118.58	132.072	122.561	206.436	227.542	176.234	124.404	203.404	-0.706836	0.000953806	0.224606	-	HyS0025	681190	690908	-	2787	-	- && - && -	-	100	132	124	207	231	211	3.50647	3.79061	3.516	6.03118	6.73267	5.20559	#N/A
HyS0024.59g	81.8205	55.0298	49.4196	96.7356	110.324	94.381	62.09	100.48	-0.700981	0.0162256	0.530443	-	HyS0024	949014	951653	+	2166	-	- && Q9IB89.1 RecName: Full=Zinc finger protein ZIC 5; Short=XZic5; Short=XlZic5; AltName: Full=Zinc finger protein of the cerebellum 5 && -	-	69	55	50	97	112	113	3.11313	2.03225	1.82421	3.63649	4.20022	3.58711	RecName: Full=Zinc finger protein ZIC 4; AltName: Full=Zinc finger protein of the cerebellum 4 [Homo sapiens]
HyS0036.33g	54.547	47.0255	48.4312	116.681	65.9971	60.9718	50.0012	81.2167	-0.698515	0.0458389	0.635595	-	HyS0036	553482	556127	-	813	-	- && - && PF00188:Cysteine-rich secretory protein family	SCP	46	47	49	117	67	73	5.52935	4.62679	4.76288	11.6859	6.69417	6.17386	#N/A
HyS0024.147g	601.203	355.193	327.158	639.253	704.298	733.332	427.851	692.294	-0.696129	0.00851543	0.48506	-	HyS0024	2116588	2124253	+	1170	-	- && Q03168.2 RecName: Full=Lysosomal aspartic protease; Flags: Precursor && PF00026:Eukaryotic aspartyl protease	Asp	507	355	331	641	715	878	42.3476	24.2837	22.3566	44.4878	49.6401	51.598	RecName: Full=Lysosomal aspartic protease; Flags: Precursor [Aedes aegypti]
HyS0035.54g	9010.93	4641.52	4432.94	11773.8	8941.13	8502.64	6028.46	9739.2	-0.692113	0.022317	0.562561	-	HyS0035	806627	824347	+	672	-	- && - && -	-	7599	4639	4485	11806	9077	10180	1105.08	552.494	527.421	1426.6	1097.2	1041.61	#N/A
HyS0024.89g	1081.45	466.253	529.778	1063.09	1149.53	1135.91	692.495	1116.18	-0.689734	0.0295879	0.592823	-	HyS0024	1393975	1398346	-	1023	-	- && - && PF13895:Immunoglobulin domain|PF07679:Immunoglobulin I-set domain|PF00090:Thrombospondin type 1 domain	TSP_1	912	466	536	1066	1167	1360	87.1217	36.4572	41.4051	84.6155	92.6633	91.4088	#N/A
HyS0051.91g	161.269	152.082	164.073	218.403	260.048	290.66	159.142	256.371	-0.689521	0.00083893	0.205908	-	HyS0051	866525	907975	-	4776	-	- && Q1G7G9.2 RecName: Full=TALPID3 protein && PF15324:Hedgehog signalling target	-	136	152	166	219	264	348	2.7828	2.54713	2.74668	3.72347	4.49006	5.01002	RecName: Full=TALPID3 protein [Gallus gallus]
HyS0029.74g	68.7767	82.0445	90.932	86.7629	146.77	156.188	80.5844	129.907	-0.688482	0.0245948	0.569324	-	HyS0029	1249141	1262184	+	7054	-	- && - && -	-	58	82	92	87	149	187	0.803525	0.93036	1.03066	1.0015	1.71579	1.82277	#N/A
HyS0003.440g	86.5637	82.0445	84.0133	118.676	145.785	141.989	84.2072	135.483	-0.687684	0.00286305	0.350794	-	HyS0003	5815256	5829247	-	807	-	- && Q6IQE9.1 RecName: Full=Alpha-ketoglutarate-dependent dioxygenase alkB homolog 6; AltName: Full=Alkylated DNA repair protein alkB homolog 6 && PF13532:2OG-Fe(II) oxygenase superfamily	-	73	82	85	119	148	170	8.84008	8.13229	8.32357	11.9741	14.8971	14.4844	RecName: Full=Alpha-ketoglutarate-dependent dioxygenase alkB homolog 6; AltName: Full=Alkylated DNA repair protein alkB homolog 6 [Danio rerio]
HyS0018.37g	250.205	131.071	122.561	291.204	275.809	242.217	167.945	269.743	-0.687012	0.0257256	0.573669	-	HyS0018	285586	294881	-	2139	-	- && O88576.1 RecName: Full=Sodium-dependent neutral amino acid transporter B(0)AT3; AltName: Full=Sodium- and chloride-dependent transporter XTRP2; AltName: Full=Solute carrier family 6 member 18; AltName: Full=System B(0) neutral amino acid transporter	SNF	211	131	124	292	280	290	9.64004	4.90155	4.58116	11.0851	10.6331	9.32206	RecName: Full=Sodium-dependent serotonin transporter; AltName: Full=5HT transporter; Short=5HTT; AltName: Full=Cocaine-sensitive serotonin transporter; AltName: Full=dSERT1 [Drosophila melanogaster]
HyS0025.165g	323.725	321.174	337.042	525.564	561.468	494.456	327.313	527.163	-0.686908	1.60983e-05	0.0191915	-	HyS0025	2360438	2362019	+	1107	-	- && Q5ZKN1.1 RecName: Full=Cyclin-dependent kinase 9; AltName: Full=Cell division protein kinase 9 && PF00069:Protein kinase domain	Pkinase	273	321	341	527	570	592	24.1003	23.2076	24.3428	38.6573	41.8254	36.7704	RecName: Full=Cyclin-dependent kinase 9; AltName: Full=Cell division protein kinase 9 [Gallus gallus]
HyS0051.86g	1202.41	1081.59	989.38	1155.84	1904.07	2205.84	1091.12	1755.25	-0.686284	0.00824189	0.480969	-	HyS0051	823516	825380	-	681	-	- && - && -	-	1014	1081	1001	1159	1933	2641	145.512	127.043	116.159	138.199	230.567	266.653	#N/A
HyS0009.176g	107.908	55.0298	73.141	121.668	131.009	125.285	78.693	125.987	-0.685243	0.0215597	0.561181	-	HyS0009	2596548	2597519	-	972	-	- && - && -	-	91	55	74	122	133	150	9.14918	4.52865	6.01631	10.1921	11.1147	10.6108	#N/A
HyS0003.485g	2883.88	1351.73	1207.81	2640.78	3105.8	2983.44	1814.47	2910.01	-0.681875	0.0364962	0.603689	-	HyS0003	6304806	6307490	+	684	-	- && Q2YDI0.2 RecName: Full=39S ribosomal protein L11, mitochondrial; Short=L11mt; Short=MRP-L11; Flags: Precursor && PF00298:Ribosomal protein L11, RNA binding domain|PF03946:Ribosomal protein L11, N-terminal domain	-	2432	1351	1222	2648	3153	3572	347.468	158.078	141.182	314.362	374.438	359.071	RecName: Full=39S ribosomal protein L11, mitochondrial; Short=L11mt; Short=MRP-L11; Flags: Precursor [Bos taurus]
HyS0025.40g	107.908	58.0315	75.1178	140.616	116.234	127.79	80.3525	128.213	-0.679926	0.0202761	0.550692	-	HyS0025	530600	531732	-	413	-	- && - && -	-	91	58	76	141	118	153	21.5327	11.2396	14.5421	27.7228	23.2084	25.4722	#N/A
HyS0001.555g	39.1315	30.0163	27.675	51.8583	46.2965	55.9604	32.2743	51.3717	-0.679132	0.0427341	0.621757	-	HyS0001	8476811	8484459	+	1935	-	- && Q84MB6.1 RecName: Full=Probable 2-oxoglutarate-dependent dioxygenase At3g49630 && PF14226:non-haem dioxygenase in morphine synthesis N-terminal|PF03171:2OG-Fe(II) oxygenase superfamily	2OG-FeII_Oxy	33	30	28	52	47	67	1.66663	1.24083	1.14351	2.18218	1.97301	2.38078	RecName: Full=UPF0676 protein C1494.01 [Schizosaccharomyces pombe 972h-]
HyS0006.302g	1829.7	940.51	969.612	1815.04	2083.34	2086.41	1246.61	1994.93	-0.678966	0.0160178	0.528334	-	HyS0006	4888268	4889729	+	1462	-	- && - && -	-	1543	940	981	1820	2115	2498	103.14	51.458	53.0257	101.086	117.51	117.482	#N/A
HyS2687.1g	68.7767	45.0244	40.5241	66.8174	79.7876	97.722	51.4417	81.4423	-0.67276	0.0406846	0.614544	-	HyS2687	1	15876	-	1287	-	- && A8MTA8.1 RecName: Full=Protein FAM166B && PF10629:Protein of unknown function (DUF2475)	-	58	45	41	67	81	117	4.40409	2.79838	2.5175	4.22732	5.11233	6.25075	#N/A
HyS0059.81g	1787.01	1963.06	2232.78	2941.96	3400.33	3188.07	1994.28	3176.79	-0.671444	2.91959e-05	0.0286635	-	HyS0059	1230673	1232534	+	1623	-	- && - && -	-	1507	1962	2259	2950	3452	3817	90.7406	96.7505	109.992	147.595	172.769	161.707	#N/A
HyS0068.78g	397.244	226.123	257.97	406.888	473.8	520.349	293.779	467.012	-0.671342	0.00967478	0.490172	-	HyS0068	1035639	1039399	+	1695	-	- && P09238.1 RecName: Full=Stromelysin-2; Short=SL-2; AltName: Full=Matrix metalloproteinase-10; Short=MMP-10; AltName: Full=Transin-2; Flags: Precursor && PF00045:Hemopexin|PF01471:Putative peptidoglycan binding domain|PF00413:Matrixin	Hemopexin	335	226	261	408	481	623	19.3144	10.6712	12.1684	19.5461	23.0509	25.2722	RecName: Full=Matrix metalloproteinase-17; Short=MMP-17; AltName: Full=Membrane-type matrix metalloproteinase 4; Short=MT-MMP 4; Short=MTMMP4; AltName: Full=Membrane-type-4 matrix metalloproteinase; Short=MT4-MMP; Short=MT4MMP; Flags: Precursor [Homo sapiens]
HyS0049.17g	250.205	153.083	193.725	242.338	397.953	305.694	199.004	315.328	-0.666033	0.0166996	0.535319	-	HyS0049	256632	269761	+	3246	-	- && - && PF00041:Fibronectin type III domain	fn3	211	153	196	243	404	366	6.35245	3.77238	4.77169	6.07892	10.1099	7.75277	#N/A
HyS0001.471g	4993.42	2495.35	2508.54	6281.83	4564.64	4987.16	3332.44	5277.88	-0.663574	0.0282071	0.583366	-	HyS0001	7204171	7205137	-	354	-	- && - && -	-	4211	2494	2538	6299	4634	5971	1162.49	563.853	566.569	1444.9	1063.32	1159.76	#N/A
HyS0038.167g	33.2025	41.0222	37.5589	60.8338	59.1019	57.6309	37.2612	59.1888	-0.663565	0.0287803	0.588861	-	HyS0038	2424438	2485439	-	5719	-	- && Q9UKK3.3 RecName: Full=Poly [ADP-ribose] polymerase 4; Short=PARP-4; AltName: Full=193 kDa vault protein; AltName: Full=ADP-ribosyltransferase diphtheria toxin-like 4; Short=ARTD4; AltName: Full=PARP-related/IalphaI-related H5/proline-rich; Short=PH5	-	28	41	38	61	60	69	0.478459	0.573768	0.525083	0.86612	0.852204	0.829571	RecName: Full=Protein mono-ADP-ribosyltransferase PARP4; AltName: Full=ADP-ribosyltransferase diphtheria toxin-like 4; Short=ARTD4; AltName: Full=Poly [ADP-ribose] polymerase 4; Short=PARP-4; AltName: Full=Vault poly(ADP-ribose) polymerase; Short=VPARP; Short=mVparp [Mus musculus]
HyS0024.73g	81.8205	57.0309	58.3151	77.7874	129.039	104.404	65.7222	103.743	-0.663531	0.0318593	0.596198	-	HyS0024	1131774	1169295	+	3937	-	- && Q9P1Y6.3 RecName: Full=PHD and RING finger domain-containing protein 1 && PF15412:Binding domain of Nse4/EID3 to Nse3-MAGE|PF13639:Ring finger domain|PF00628:PHD-finger|PF08743:Nse4 C-terminal	PHD	69	57	59	78	131	125	1.71274	1.15873	1.18427	1.60878	2.70283	2.18308	RecName: Full=PHD and RING finger domain-containing protein 1 [Homo sapiens]
HyS0047.72g	326.096	188.102	198.667	341.068	391.058	394.229	237.622	375.451	-0.663072	0.0107956	0.503292	-	HyS0047	1009781	1019905	+	4311	-	- && Q20191.5 RecName: Full=Zinc metalloproteinase nas-13; AltName: Full=Nematode astacin 13; Flags: Precursor && PF00090:Thrombospondin type 1 domain|PF00629:MAM domain, meprin/A5/mu|PF01400:Astacin (Peptidase family M12A)	Astacin	275	188	201	342	397	472	6.23393	3.49022	3.68453	6.44194	7.4804	7.52816	RecName: Full=Hatching enzyme 1.2; AltName: Full=Choriolysin H homolog 1; AltName: Full=High choriolytic enzyme 1 homolog; Short=zHCE-1; Flags: Precursor [Danio rerio]
HyS0013.217g	200.401	138.075	118.607	236.354	236.408	247.228	152.361	239.997	-0.659881	0.00815688	0.480969	-	HyS0013	2912613	2914844	-	1142	-	- && Q6GMK0.1 RecName: Full=Alpha-1,3-mannosyl-glycoprotein 4-beta-N-acetylglucosaminyltransferase B; AltName: Full=N-glycosyl-oligosaccharide-glycoprotein N-acetylglucosaminyltransferase IVb; Short=GlcNAc-T IVb; Short=GnT-IVb; Short=N-acetylglucosaminylt	-	169	138	120	237	240	296	14.462	9.67131	8.30385	16.852	17.0709	17.8217	RecName: Full=Alpha-1,3-mannosyl-glycoprotein 4-beta-N-acetylglucosaminyltransferase B; AltName: Full=N-glycosyl-oligosaccharide-glycoprotein N-acetylglucosaminyltransferase IVb; Short=GlcNAc-T IVb; Short=GnT-IVb; Short=N-acetylglucosaminyltransferase IVb; AltName: Full=UDP-N-acetylglucosamine: alpha-1,3-D-mannoside beta-1,4-N-acetylglucosaminyltransferase IVb [Homo sapiens]
HyS0011.251g	289.336	169.092	191.748	391.929	286.644	346.621	216.725	341.731	-0.659721	0.0128091	0.517993	-	HyS0011	3219189	3221268	+	1073	-	- && Q8T3L6.2 RecName: Full=Probable malonyl-CoA-acyl carrier protein transacylase, mitochondrial; Short=MCT; AltName: Full=Bad egg; AltName: Full=[Acyl-carrier-protein] malonyltransferase; Flags: Precursor && PF00698:Acyl transferase domain	Acyl_transf_1	244	169	194	393	291	415	22.2227	12.6055	14.2878	29.7414	22.0296	26.5933	RecName: Full=Malonyl-CoA-acyl carrier protein transacylase, mitochondrial; Short=MCT; AltName: Full=Mitochondrial malonyltransferase; AltName: Full=[Acyl-carrier-protein] malonyltransferase; Flags: Precursor [Mus musculus]
HyS0003.549g	2991.78	1814.98	1692.13	3569.25	3427.91	3264.08	2166.3	3420.41	-0.659283	0.00766596	0.47352	-	HyS0003	7200565	7202664	-	1571	-	- && - && PF12796:Ankyrin repeats (3 copies)	-	2523	1814	1712	3579	3480	3908	156.945	92.4131	86.1176	184.992	179.935	171.042	RecName: Full=Nuclear factor NF-kappa-B p100 subunit; AltName: Full=DNA-binding factor KBF2; AltName: Full=Nuclear factor of kappa light polypeptide gene enhancer in B-cells 2; Contains: RecName: Full=Nuclear factor NF-kappa-B p52 subunit [Xenopus laevis]
HyS0003.447g	189.729	117.063	125.526	291.204	199.961	190.433	144.106	227.199	-0.659066	0.0224991	0.562561	-	HyS0003	5871698	5879472	-	1014	-	- && Q13825.1 RecName: Full=Methylglutaconyl-CoA hydratase, mitochondrial; AltName: Full=AU-specific RNA-binding enoyl-CoA hydratase; Short=AU-binding protein/enoyl-CoA hydratase; Flags: Precursor && PF00378:Enoyl-CoA hydratase/isomerase	ECH	160	117	127	292	203	228	15.4202	9.23465	9.89761	23.3837	16.2619	15.4604	RecName: Full=Methylglutaconyl-CoA hydratase, mitochondrial; AltName: Full=AU-specific RNA-binding enoyl-CoA hydratase; Short=AU-binding protein/enoyl-CoA hydratase; AltName: Full=Itaconyl-CoA hydratase; Flags: Precursor [Homo sapiens]
HyS0021.262g	1398.06	1314.71	1157.41	1815.04	2157.22	2130.67	1290.06	2034.31	-0.657526	5.78748e-05	0.0428552	-	HyS0021	3828369	3831479	+	2185	-	- && - && -	-	1179	1314	1171	1820	2190	2551	52.7314	48.1301	42.3516	67.6377	81.4151	80.2756	#N/A
HyS0017.128g	353.37	400.217	410.183	741.972	556.543	537.888	387.923	612.135	-0.656805	0.0011527	0.234617	-	HyS0017	1549225	1695111	+	9253	-	- && P18433.2 RecName: Full=Receptor-type tyrosine-protein phosphatase alpha; Short=Protein-tyrosine phosphatase alpha; Short=R-PTP-alpha; Flags: Precursor && PF00754:F5/8 type C domain|PF00102:Protein-tyrosine phosphatase	Y_phosphatase	298	400	415	744	565	644	3.14732	3.45979	3.5443	6.52918	4.95996	4.78551	RecName: Full=Receptor-type tyrosine-protein phosphatase alpha; Short=Protein-tyrosine phosphatase alpha; Short=R-PTP-alpha; Flags: Precursor [Homo sapiens]
HyS0057.90g	92.4927	76.0412	74.1294	162.556	96.5331	122.779	80.8878	127.289	-0.656156	0.0218837	0.561679	-	HyS0057	1103899	1105988	+	975	-	- && - && -	-	78	76	75	163	98	147	7.81803	6.23852	6.07884	13.5754	8.16458	10.3666	#N/A
HyS0002.389g	222.931	104.056	115.642	215.411	235.423	243.052	147.543	231.295	-0.653145	0.0389642	0.612443	-	HyS0002	5556077	5572195	-	1800	-	- && Q09225.3 RecName: Full=Nose resistant to fluoxetine protein 6; Short=Protein nrf-6; Flags: Precursor && PF01757:Acyltransferase family	-	188	104	117	216	239	291	10.2069	4.62417	5.13662	9.74428	10.7854	11.1159	RecName: Full=Nose resistant to fluoxetine protein 6; Short=Protein nrf-6; Flags: Precursor [Caenorhabditis elegans]
HyS0041.169g	139.925	112.061	107.735	225.384	141.845	197.114	119.907	188.114	-0.652442	0.0128308	0.517993	-	HyS0041	2382805	2398588	-	2767	-	- && Q8C5H1.2 RecName: Full=Anoctamin-4; AltName: Full=Transmembrane protein 16D && PF16178:Dimerisation domain of Ca+-activated chloride-channel, anoctamin|PF04547:Calcium-activated chloride channel	-	118	112	109	226	144	236	4.16754	3.23953	3.11302	6.63236	4.22733	5.86445	RecName: Full=Anoctamin-4; AltName: Full=Transmembrane protein 16D [Mus musculus]
HyS1065.2g	4330.56	2619.42	2670.63	6359.62	4166.68	4585.41	3206.87	5037.24	-0.65163	0.0152254	0.520521	-	HyS1065	24969	26015	-	441	-	- && - && -	-	3652	2618	2702	6377	4230	5490	809.281	475.12	484.185	1174.21	779.138	855.97	#N/A
HyS0028.180g	1163.27	502.272	613.791	1228.64	1218.48	1129.23	759.779	1192.12	-0.650751	0.0351595	0.602713	-	HyS0028	2600262	2601285	-	1024	-	- && Q6UX53.2 RecName: Full=Methyltransferase-like protein 7B; Flags: Precursor && PF08241:Methyltransferase domain	Methyltransf_11	981	502	621	1232	1237	1352	93.6216	39.2352	47.9243	97.6966	98.1256	90.7823	#N/A
HyS0004.467g	164.827	86.0467	83.0249	195.466	163.515	162.87	111.299	173.95	-0.649155	0.0400345	0.614544	-	HyS0004	6204607	6208413	+	912	-	- && - && -	-	139	86	84	196	166	195	14.8945	7.54703	7.27862	17.4514	14.7852	14.7016	#N/A
HyS0054.68g	124.509	83.045	84.0133	122.665	171.396	161.199	97.1893	151.753	-0.648204	0.0185046	0.547632	-	HyS0054	1019376	1029276	-	3830	-	- && Q70E20.2 RecName: Full=Sushi, nidogen and EGF-like domain-containing protein 1; AltName: Full=Secreted protein SST-3; AltName: Full=Stromal nidogen extracellular matrix protein; Flags: Precursor && -	-	105	83	85	123	174	193	2.67915	1.73441	1.75382	2.6078	3.69031	3.46484	#N/A
HyS0014.179g	1063.67	492.267	560.418	1088.03	1075.65	1150.11	705.45	1104.6	-0.647974	0.029476	0.592717	-	HyS0014	2528585	2530486	-	1902	-	- && Q6NUA1.1 RecName: Full=Protein arginine N-methyltransferase 5; AltName: Full=Histone synthetic lethal 7 protein; Short=Hsl7; AltName: Full=Histone-arginine N-methyltransferase PRMT5 && PF05185:PRMT5 arginine-N-methyltransferase	-	897	492	567	1091	1092	1377	46.0881	20.7027	23.5579	46.5782	46.6364	49.7792	RecName: Full=Protein arginine N-methyltransferase 5; Short=Prmt5; AltName: Full=Histone-arginine N-methyltransferase PRMT5; AltName: Full=Jak-binding protein 1; AltName: Full=Shk1 kinase-binding protein 1 homolog; Short=SKB1 homolog [Mus musculus]
HyS0031.113g	80.6347	40.0217	59.3035	88.7574	95.5481	96.0515	59.9866	93.4523	-0.646654	0.0407283	0.614544	-	HyS0031	1475233	1479780	-	2367	-	- && - && PF02902:Ulp1 protease family, C-terminal catalytic domain	Peptidase_C48	68	40	60	89	97	115	2.80749	1.35249	2.00317	3.05324	3.32879	3.3406	#N/A
HyS0004.418g	219.374	126.068	109.711	232.365	249.213	228.018	151.718	236.532	-0.644745	0.0280613	0.582234	-	HyS0004	5546203	5557930	-	807	-	- && - && PF05485:THAP domain	THAP	185	126	111	233	253	273	22.403	12.496	10.8696	23.445	25.4659	23.2602	#N/A
HyS0035.116g	142.297	92.0499	114.653	148.594	193.066	202.126	116.333	181.262	-0.644285	0.0131357	0.517993	-	HyS0035	1481301	1483874	-	1014	-	- && - && -	-	120	92	116	149	196	242	11.5651	7.26143	9.04033	11.9321	15.7011	16.4098	#N/A
HyS0047.103g	47.4322	33.0179	37.5589	64.8229	63.042	55.9604	39.3363	61.2751	-0.643863	0.0390806	0.612443	-	HyS0047	1345740	1349071	+	1334	-	- && - && PF00822:PMP-22/EMP/MP20/Claudin family	-	40	33	38	65	64	67	2.93029	1.97984	2.25109	3.95664	3.89706	3.45337	#N/A
HyS0005.125g	97.236	50.0271	68.199	105.711	114.264	114.427	71.8207	111.467	-0.640874	0.0334804	0.600132	-	HyS0005	1376108	1378207	-	1806	-	- && Q9H5Z1.2 RecName: Full=Probable ATP-dependent RNA helicase DHX35; AltName: Full=DEAH box protein 35 && PF07717:Oligonucleotide/oligosaccharide-binding (OB)-fold|PF04408:Helicase associated domain (HA2)|PF00271:Helicase conserved C-terminal domain	HA2	82	50	69	106	116	137	4.43714	2.21577	3.01923	4.76603	5.21738	5.21588	RecName: Full=Probable ATP-dependent RNA helicase DHX35; AltName: Full=DEAH box protein 35 [Homo sapiens]
HyS0052.102g	470.764	269.146	310.355	438.801	594.959	591.343	350.088	541.701	-0.6318	0.0173544	0.539376	-	HyS0052	1459960	1467646	-	4631	-	- && Q9H0J9.1 RecName: Full=Poly [ADP-ribose] polymerase 12; Short=PARP-12; AltName: Full=ADP-ribosyltransferase diphtheria toxin-like 12; Short=ARTD12; AltName: Full=Zinc finger CCCH domain-containing protein 1 && PF02825:WWE domain|PF00644:Poly(ADP-ribo	WWE	397	269	314	440	604	708	8.37766	4.6489	5.3582	7.71519	10.5944	10.5119	RecName: Full=Protein mono-ADP-ribosyltransferase PARP12; AltName: Full=ADP-ribosyltransferase diphtheria toxin-like 12; Short=ARTD12; AltName: Full=Poly [ADP-ribose] polymerase 12; Short=PARP-12; AltName: Full=Zinc finger CCCH domain-containing protein 1 [Mus musculus]
HyS0018.262g	815.833	431.234	425.008	727.013	997.837	861.122	557.359	861.991	-0.630301	0.0322981	0.5963	-	HyS0018	3369703	3373511	+	1128	-	- && O49377.2 RecName: Full=Vesicle-associated membrane protein 711; Short=AtVAMP711; AltName: Full=v-SNARE synaptobrevin 7C; Short=AtVAMP7C && PF13774:Regulated-SNARE-like domain|PF00957:Synaptobrevin	-	688	431	430	729	1013	1031	59.6055	30.5802	30.1248	52.4792	72.9479	62.8455	RecName: Full=Vesicle-associated membrane protein 713; Short=AtVAMP713 [Arabidopsis thaliana]
HyS0043.14g	161.269	159.086	165.061	288.212	248.228	215.489	161.806	250.643	-0.629783	0.00224793	0.32343	-	HyS0043	425787	479833	-	884	-	- && - && -	-	136	159	167	289	252	258	15.0347	14.3952	14.9289	26.5469	23.1559	20.0674	#N/A
HyS0003.332g	85.3779	49.0266	49.4196	86.7629	95.5481	100.228	61.2747	94.1795	-0.628909	0.0435408	0.624342	-	HyS0003	4342352	4344097	-	441	-	- && - && PF14978:Mitochondrial ribosome protein 63	-	72	49	50	87	97	120	15.9552	8.89263	8.95975	16.0195	17.8668	18.7097	#N/A
HyS0073.52g	96.0502	111.06	112.677	150.588	172.381	171.222	106.596	164.73	-0.626242	0.00364842	0.371293	-	HyS0073	866472	868333	+	1701	-	- && A7SLZ2.1 RecName: Full=Stimulator of interferon genes protein; Short=STING && PF15009:Transmembrane protein 173	-	81	111	114	151	175	205	4.65359	5.22265	5.29621	7.20844	8.35692	8.28656	RecName: Full=Stimulator of interferon genes protein; Short=NvSTING; Short=STING [Nematostella vectensis]
HyS0005.71g	155.34	339.184	277.738	461.738	361.507	368.337	257.421	397.194	-0.623369	0.0377456	0.612201	-	HyS0005	843013	844028	+	1016	-	- && - && -	-	131	339	281	463	367	441	12.6004	26.7041	21.8563	37.0046	29.3417	29.8449	#N/A
HyS0032.246g	118.58	65.0353	70.1758	146.599	137.904	105.239	84.5972	129.914	-0.623117	0.0471414	0.637077	-	HyS0032	2939501	2960944	-	670	-	- && Q9DDJ0.1 RecName: Full=SUMO-conjugating enzyme UBC9-B; AltName: Full=SUMO-protein ligase B; AltName: Full=Ubiquitin carrier protein 9-B; AltName: Full=Ubiquitin carrier protein I-B; AltName: Full=Ubiquitin-conjugating enzyme E2 I-B; AltName: Full=Ubi	UQ_con	100	65	71	147	140	126	14.5859	7.76446	8.37429	17.816	16.9733	12.9306	RecName: Full=SUMO-conjugating enzyme UBC9-B; AltName: Full=RING-type E3 SUMO transferase UBC9-B; AltName: Full=SUMO-protein ligase B; AltName: Full=Ubiquitin carrier protein 9-B; AltName: Full=Ubiquitin carrier protein I-B; AltName: Full=Ubiquitin-conjugating enzyme E2 I-B; AltName: Full=Ubiquitin-protein ligase I-B [Danio rerio]
HyS0040.72g	531.24	389.211	362.74	693.106	658.001	623.082	427.73	658.063	-0.623002	0.00244142	0.33409	-	HyS0040	701854	716816	+	2110	-	- && - && -	-	448	389	367	695	668	746	20.7493	14.755	13.7451	26.7467	25.7162	24.3098	#N/A
HyS0046.99g	321.353	475.258	406.229	631.275	623.525	591.343	400.947	615.381	-0.616396	0.00201742	0.311742	-	HyS0046	1623590	1633712	-	1714	-	- && - && PF00656:Caspase domain|PF01335:Death effector domain	Peptidase_C14	271	475	411	633	633	708	15.4513	22.1797	18.9494	29.989	29.9989	28.4019	#N/A
HyS0459.2g	79.4489	74.0401	66.2222	108.703	101.458	125.285	73.2371	111.815	-0.61473	0.012987	0.517993	-	HyS0459	22611	26597	-	699	-	- && Q9D9B4.1 RecName: Full=Leucine-rich repeat-containing protein C10orf11 homolog && -	-	67	74	67	109	103	150	9.36709	8.4728	7.57464	12.6625	11.9694	14.755	RecName: Full=Leucine-rich melanocyte differentiation-associated protein [Mus musculus]
HyS0029.59g	731.641	482.262	437.858	834.719	875.693	816.02	550.587	842.144	-0.614423	0.00851132	0.48506	-	HyS0029	1006405	1009526	+	927	-	- && - && PF00754:F5/8 type C domain	F5_F8_type_C	617	482	443	837	889	977	65.0448	41.614	37.7649	73.3186	77.8995	72.4669	#N/A
HyS0068.29g	166.013	140.076	150.236	216.409	252.168	228.853	152.108	232.477	-0.613671	0.00190105	0.303322	-	HyS0068	297296	312093	-	5062	-	- && Q22795.2 RecName: Full=Probable histone-lysine N-methyltransferase set-1 && PF00856:SET domain	SET	140	140	152	217	256	274	2.70279	2.21349	2.37294	3.48102	4.108	3.7218	#N/A
HyS0073.84g	162.455	116.063	103.781	218.403	163.515	201.291	127.433	194.403	-0.613492	0.0179262	0.541125	-	HyS0073	1194709	1196141	-	1433	-	- && Q803G5.1 RecName: Full=Sorting and assembly machinery component 50 homolog A && PF01103:Surface antigen	-	137	116	105	219	166	241	9.34289	6.47865	5.79039	12.4098	9.40967	11.5637	RecName: Full=Sorting and assembly machinery component 50 homolog A [Danio rerio]
HyS0005.59g	60.476	38.0206	50.408	76.7901	72.8923	76.8412	49.6349	75.5079	-0.611219	0.0389989	0.612443	-	HyS0005	735588	736563	-	976	-	- && Q5ZKP7.1 RecName: Full=Solute carrier family 25 member 36 && PF00153:Mitochondrial carrier protein	Mito_carr	51	38	51	77	74	92	5.10655	3.11606	4.12938	6.40633	6.15878	6.48131	RecName: Full=Solute carrier family 25 member 36-A [Danio rerio]
HyS0009.108g	119.766	81.0439	70.1758	160.561	117.219	133.637	90.3287	137.139	-0.60734	0.0358959	0.602817	-	HyS0009	1552429	1561816	-	1063	-	- && P55088.2 RecName: Full=Aquaporin-4; Short=AQP-4; AltName: Full=Mercurial-insensitive water channel; Short=MIWC; AltName: Full=WCH4 && PF00230:Major intrinsic protein	-	101	81	71	161	119	160	9.28528	6.09852	5.27824	12.2988	9.0934	10.3493	RecName: Full=Aquaporin-4; Short=AQP-4; AltName: Full=Mercurial-insensitive water channel; Short=MIWC; AltName: Full=WCH4 [Mus musculus]
HyS0044.75g	118.58	134.073	106.746	214.414	157.605	175.398	119.8	182.472	-0.606443	0.00935121	0.490172	-	HyS0044	964501	969398	+	1950	-	- && Q0VA42.1 RecName: Full=Protein FAM188B && PF13898:Domain of unknown function (DUF4205)	-	100	134	108	215	160	210	5.01155	5.49975	4.37677	8.95308	6.66496	7.40473	RecName: Full=Probable ubiquitin carboxyl-terminal hydrolase MINDY-4; AltName: Full=Probable deubiquitinating enzyme MINDY-4 [Xenopus tropicalis]
HyS0022.275g	332.025	160.087	186.806	365.003	308.315	357.479	226.306	343.599	-0.605457	0.0424005	0.621757	-	HyS0022	3989910	3995320	-	1328	-	- && Q5HZE0.1 RecName: Full=Mitochondrial basic amino acids transporter; AltName: Full=Carnitine/acylcarnitine translocase-like; Short=CACT-like; AltName: Full=Mitochondrial carnitine/acylcarnitine carrier protein CACL; AltName: Full=Mitochondrial ornithi	Mito_carr	280	160	189	366	313	428	20.6047	9.64261	11.2468	22.3796	19.1451	22.16	RecName: Full=Mitochondrial basic amino acids transporter; AltName: Full=Carnitine/acylcarnitine translocase-like; Short=CACT-like; AltName: Full=Mitochondrial carnitine/acylcarnitine carrier protein CACL; AltName: Full=Mitochondrial ornithine transporter 3; AltName: Full=Solute carrier family 25 member 29 [Rattus norvegicus]
HyS0014.85g	112.651	87.0472	109.711	123.662	178.291	167.046	103.137	156.333	-0.602485	0.0180009	0.541439	-	HyS0014	1186364	1196977	+	2119	-	- && O43572.2 RecName: Full=A-kinase anchor protein 10, mitochondrial; Short=AKAP-10; AltName: Full=Dual specificity A kinase-anchoring protein 2; Short=D-AKAP-2; AltName: Full=Protein kinase A-anchoring protein 10; Short=PRKA10; Flags: Precursor && PF006	RGS	95	87	111	124	181	200	4.38127	3.28595	4.13958	4.75181	6.93841	6.48969	RecName: Full=A-kinase anchor protein 10, mitochondrial; Short=AKAP-10; AltName: Full=Dual specificity A kinase-anchoring protein 2; Short=D-AKAP-2; AltName: Full=Protein kinase A-anchoring protein 10; Short=PRKA10; Flags: Precursor [Homo sapiens]
HyS0002.26g	84.1921	62.0336	59.3035	116.681	89.6379	104.404	68.5097	103.574	-0.601574	0.0284143	0.586925	-	HyS0002	855565	856178	-	444	-	- && Q92685.1 RecName: Full=Dol-P-Man:Man(5)GlcNAc(2)-PP-Dol alpha-1,3-mannosyltransferase; AltName: Full=Asparagine-linked glycosylation protein 3 homolog; AltName: Full=Dol-P-Man-dependent alpha(1-3)-mannosyltransferase; AltName: Full=Dolichyl-P-Man:Man	-	71	62	60	117	91	125	15.6272	11.1759	10.6791	21.3979	16.6483	19.3576	RecName: Full=Dol-P-Man:Man(5)GlcNAc(2)-PP-Dol alpha-1,3-mannosyltransferase; AltName: Full=Asparagine-linked glycosylation protein 3 homolog; AltName: Full=Dol-P-Man-dependent alpha(1-3)-mannosyltransferase; AltName: Full=Dolichyl-P-Man:Man(5)GlcNAc(2)-PP-dolichyl mannosyltransferase; AltName: Full=Dolichyl-phosphate-mannose--glycolipid alpha-mannosyltransferase; AltName: Full=Not56-like protein…
HyS0001.483g	209.887	201.109	167.038	340.071	281.719	254.745	192.678	292.178	-0.600873	0.00501888	0.40968	-	HyS0001	7396526	7403876	-	2541	-	- && A7SFB5.1 RecName: Full=Cyclic GMP-AMP synthase; Short=cGAMP synthase; Short=cGAS; Short=nv-cGAS; AltName: Full=3'3'-cGAMP synthase && PF03281:Mab-21 protein	-	177	201	169	341	286	305	6.80731	6.33088	5.25589	10.8973	9.14269	8.25315	RecName: Full=Cyclic GMP-AMP synthase; Short=NvcGAS; Short=cGAMP synthase; Short=cGAS; Short=nv-cGAS; AltName: Full=3'3'-cGAMP synthase [Nematostella vectensis]
HyS0050.79g	161.269	157.085	142.328	168.539	268.914	259.757	153.561	232.403	-0.599495	0.0166131	0.535275	-	HyS0050	1282380	1289249	-	2028	-	- && - && PF00096:Zinc finger, C2H2 type	zf-C2H2	136	157	144	169	273	311	6.55357	6.1959	5.61124	6.76686	10.9347	10.5443	RecName: Full=Zinc finger protein 724 [Homo sapiens]
HyS0057.108g	364.042	193.105	201.632	332.092	394.013	418.45	252.926	381.519	-0.596011	0.0383747	0.612443	-	HyS0057	1372990	1374103	+	979	-	- && - && PF10551:MULE transposase domain	-	307	193	204	333	400	501	30.6452	15.7778	16.4669	27.6204	33.1887	35.1868	#N/A
HyS0038.136g	100.793	63.0342	90.932	149.591	132.979	101.898	84.9199	128.156	-0.594591	0.0397487	0.614544	-	HyS0038	2014696	2026903	+	1918	-	- && P36019.1 RecName: Full=GTP-binding protein YPT53 && PF00071:Ras family	Ras	85	63	92	150	135	122	4.33089	2.62884	3.79056	6.35055	5.71739	4.37357	#N/A
HyS0005.254g	323.725	204.111	176.922	319.128	367.417	372.513	234.919	353.019	-0.590702	0.0266439	0.574656	-	HyS0005	3119648	3135411	-	1594	-	- && - && PF13920:Zinc finger, C3HC4 type (RING finger)	-	273	204	179	320	373	446	16.7371	10.2427	8.8742	16.3016	19.0079	19.2385	#N/A
HyS0001.484g	91.3069	124.067	72.1526	148.594	138.889	145.33	95.8423	144.271	-0.589583	0.0279868	0.582234	-	HyS0001	7407096	7414706	-	1734	-	- && A7SFB5.1 RecName: Full=Cyclic GMP-AMP synthase; Short=cGAMP synthase; Short=cGAS; Short=nv-cGAS; AltName: Full=3'3'-cGAMP synthase && PF03281:Mab-21 protein	-	77	124	73	149	141	174	4.33959	5.72328	3.32689	6.97759	6.60515	6.89961	RecName: Full=Cyclic GMP-AMP synthase; Short=NvcGAS; Short=cGAMP synthase; Short=cGAS; Short=nv-cGAS; AltName: Full=3'3'-cGAMP synthase [Nematostella vectensis]
HyS0004.488g	150.597	140.076	149.247	210.425	230.497	220.501	146.64	220.474	-0.588947	0.00184481	0.303322	-	HyS0004	6525159	6532771	-	1431	-	- && Q8BQY8.1 RecName: Full=Checkpoint protein HUS1; Short=mHUS1 && PF04005:Hus1-like protein	-	127	140	151	211	234	264	8.67304	7.82999	8.33876	11.9732	13.2828	12.685	RecName: Full=Checkpoint protein HUS1; Short=hHUS1 [Homo sapiens]
HyS0043.67g	758.915	419.227	372.624	901.536	724.983	702.429	516.922	776.316	-0.587863	0.0463186	0.637077	-	HyS0043	1361235	1362273	-	1039	-	- && Q9ESY9.3 RecName: Full=Gamma-interferon-inducible lysosomal thiol reductase; AltName: Full=Gamma-interferon-inducible protein IP-30; AltName: Full=Lysosomal thiol reductase IP30; Flags: Precursor && PF02199:Saposin A-type domain|PF03227:Gamma interfe	-	640	419	377	904	736	841	60.1965	32.2754	28.6741	70.6515	57.5406	55.6551	RecName: Full=Gamma-interferon-inducible lysosomal thiol reductase; AltName: Full=Gamma-interferon-inducible protein IP-30; Flags: Precursor [Danio rerio]
HyS0026.59g	54.547	56.0304	55.3499	86.7629	72.8923	89.3696	55.3091	83.0083	-0.586702	0.0277833	0.582234	-	HyS0026	858062	871070	-	2533	-	- && P42700.1 RecName: Full=60 kDa SS-A/Ro ribonucleoprotein; Short=60 kDa Ro protein; Short=60 kDa ribonucleoprotein Ro; Short=RoRNP; AltName: Full=TROVE domain family member 2 && PF05731:TROVE domain	-	46	56	56	87	74	107	1.77472	1.7694	1.7471	2.78903	2.37306	2.90451	RecName: Full=60 kDa SS-A/Ro ribonucleoprotein; Short=60 kDa Ro protein; Short=60 kDa ribonucleoprotein Ro; Short=Ro60; Short=RoRNP; AltName: Full=Ro 60 kDa autoantigen; Short=Ro60 autoantigen; AltName: Full=Sjoegren syndrome antigen A2; AltName: Full=Sjoegren syndrome type A antigen; Short=SS-A; AltName: Full=TROVE domain family member 2 [Homo sapiens]
HyS0095.43g	199.215	182.099	170.003	237.351	356.581	233.029	183.772	275.654	-0.585007	0.0167107	0.535319	-	HyS0095	754680	756917	-	1033	-	- && Q96E17.1 RecName: Full=Ras-related protein Rab-3C && PF00071:Ras family	Ras	168	182	172	238	362	279	15.8934	14.1008	13.1581	18.7088	28.4656	18.5707	RecName: Full=Ras-related protein Rab-3C [Homo sapiens]
HyS0013.326g	581.044	340.184	343.96	562.463	690.507	639.786	421.73	630.919	-0.582881	0.0241474	0.567348	-	HyS0013	4571603	4574131	+	1880	-	- && Q91VN6.2 RecName: Full=Probable ATP-dependent RNA helicase DDX41; AltName: Full=DEAD box protein 41 && PF00271:Helicase conserved C-terminal domain|PF00270:DEAD/DEAH box helicase	DEAD	490	340	348	564	701	766	25.471	14.4742	14.628	24.3607	30.2881	28.0153	RecName: Full=Probable ATP-dependent RNA helicase DDX41; AltName: Full=DEAD box protein 41 [Mus musculus]
HyS1366.2g	58.1044	84.0456	62.2687	87.7602	127.069	91.8753	68.1396	102.235	-0.581482	0.0484182	0.641859	-	HyS1366	20458	23353	-	2130	-	- && - && PF03299:Transcription factor AP-2	TF_AP-2	49	84	63	88	129	110	2.24814	3.15626	2.33736	3.35484	4.91952	3.55089	#N/A
HyS0050.16g	116.209	93.0505	103.781	148.594	176.321	142.824	104.347	155.913	-0.580717	0.0110898	0.50433	-	HyS0050	273854	290448	+	2643	-	- && Q9DG67.1 RecName: Full=DNA repair and recombination protein RAD54B; AltName: Full=RAD54 homolog B && PF00271:Helicase conserved C-terminal domain|PF00176:SNF2 family N-terminal domain	SNF2_N	98	93	105	149	179	171	3.62356	2.81617	3.13947	4.57781	5.50134	4.4486	RecName: Full=DNA repair and recombination protein RAD54B; AltName: Full=RAD54 homolog B [Homo sapiens]
HyS0061.42g	72.3341	50.0271	64.2455	86.7629	97.5181	93.5458	62.2022	92.6089	-0.578472	0.0320952	0.596198	-	HyS0061	487849	489522	-	1231	-	- && Q9D3D0.3 RecName: Full=Alpha-tocopherol transfer protein-like && PF00650:CRAL/TRIO domain	-	61	50	65	87	99	112	4.8426	3.25076	4.17272	5.73891	6.53265	6.25582	RecName: Full=Alpha-tocopherol transfer protein-like [Mus musculus]
HyS0002.501g	53.3612	43.0233	49.4196	66.8174	76.8325	73.5003	48.6014	72.3834	-0.577909	0.0396265	0.614544	-	HyS0002	7368380	7376137	+	1746	-	- && Q09225.3 RecName: Full=Nose resistant to fluoxetine protein 6; Short=Protein nrf-6; Flags: Precursor && PF01757:Acyltransferase family	-	45	43	50	67	78	88	2.51869	1.97105	2.26303	3.11601	3.6288	3.46548	RecName: Full=Nose resistant to fluoxetine protein 6; Short=Protein nrf-6; Flags: Precursor [Caenorhabditis elegans]
HyS0093.24g	820.577	670.364	606.872	1080.05	935.78	1110.86	699.271	1042.23	-0.576831	0.00203594	0.311742	-	HyS0093	412277	417598	+	1025	-	- && O77750.3 RecName: Full=Aquaporin-4; Short=AQP-4; AltName: Full=Mercurial-insensitive water channel; Short=MIWC; AltName: Full=WCH4 && PF00230:Major intrinsic protein	-	692	670	614	1083	950	1330	65.9765	52.3147	47.3379	85.7972	75.2857	89.218	RecName: Full=Aquaporin-1; Short=AQP-1; AltName: Full=Aquaporin-CHIP; AltName: Full=Water channel protein for red blood cells and kidney proximal tubule [Canis lupus familiaris]
HyS0080.12g	214.631	140.076	201.632	295.193	268.914	264.768	185.446	276.292	-0.576712	0.0116793	0.505318	-	HyS0080	247209	247727	-	519	-	- && - && -	-	181	140	204	296	273	317	34.0815	21.589	31.0618	46.3119	42.7275	41.9968	#N/A
HyS0199.4g	3297.72	2257.22	2407.72	3047.67	4246.47	4569.55	2654.22	3954.56	-0.575517	0.0144417	0.517993	-	HyS0199	80609	82573	-	1628	-	- && - && -	-	2781	2256	2436	3056	4311	5471	166.937	110.907	118.246	152.429	215.098	231.066	#N/A
HyS0024.122g	180.242	127.069	135.41	185.493	243.303	228.853	147.574	219.216	-0.574602	0.0158734	0.528038	-	HyS0024	1739425	1746824	-	1319	-	- && Q6DCP1.1 RecName: Full=FAD-dependent oxidoreductase domain-containing protein 1 && PF01266:FAD dependent oxidoreductase	DAO	152	127	137	186	247	274	11.2618	7.70604	8.20805	11.4508	15.2112	14.2834	RecName: Full=FAD-dependent oxidoreductase domain-containing protein 1 [Xenopus laevis]
HyS0007.38g	1517.83	1225.66	1382.76	1494.91	2320.73	2321.11	1375.42	2045.58	-0.572977	0.0109013	0.504053	-	HyS0007	513075	525400	+	1360	-	- && - && PF00010:Helix-loop-helix DNA-binding domain	HLH	1280	1225	1399	1499	2356	2779	91.9768	72.0891	81.2911	89.5017	140.718	140.499	#N/A
HyS0012.74g	136.367	142.077	100.816	229.373	164.5	169.552	126.42	187.808	-0.571378	0.0253647	0.572076	-	HyS0012	1207975	1211831	+	1001	-	- && P29972.3 RecName: Full=Aquaporin-1; Short=AQP-1; AltName: Full=Aquaporin-CHIP; AltName: Full=Urine water channel; AltName: Full=Water channel protein for red blood cells and kidney proximal tubule && PF00230:Major intrinsic protein	-	115	142	102	230	167	203	11.2272	11.3534	8.0525	18.6579	13.5517	13.944	RecName: Full=Aquaporin-1; Short=AQP-1; AltName: Full=Aquaporin-CHIP; AltName: Full=Urine water channel; AltName: Full=Water channel protein for red blood cells and kidney proximal tubule [Homo sapiens]
HyS0010.140g	314.238	244.132	259.947	456.752	387.117	370.842	272.773	404.904	-0.571002	0.00388957	0.384124	-	HyS0010	1595172	1602996	+	1671	-	- && Q8MR45.1 RecName: Full=Putative N(4)-(beta-N-acetylglucosaminyl)-L-asparaginase CG1827; AltName: Full=Aspartylglucosaminidase; Short=AGA; AltName: Full=Glycosylasparaginase; AltName: Full=N4-(N-acetyl-beta-glucosaminyl)-L-asparagine amidase; Contains	Asparaginase_2	265	244	263	458	393	444	15.498	11.6865	12.4378	22.2565	19.1042	18.2697	RecName: Full=Putative N(4)-(beta-N-acetylglucosaminyl)-L-asparaginase GE19290; AltName: Full=Aspartylglucosaminidase; Short=AGA; AltName: Full=Glycosylasparaginase; AltName: Full=N4-(N-acetyl-beta-glucosaminyl)-L-asparagine amidase; Contains: RecName: Full=Glycosylasparaginase alpha chain; Contains: RecName: Full=Glycosylasparaginase beta chain; Flags: Precursor [Drosophila yakuba]
HyS0138.12g	88.9353	77.0418	80.0597	139.618	116.234	109.415	82.0123	121.756	-0.57042	0.0185204	0.547632	-	HyS0138	204129	216674	-	2262	-	- && P70270.2 RecName: Full=DNA repair and recombination protein RAD54-like; AltName: Full=RAD54 homolog; Short=mHR54; Short=mRAD54 && PF00176:SNF2 family N-terminal domain|PF00271:Helicase conserved C-terminal domain	SNF2_N	75	77	81	140	118	131	3.24023	2.7244	2.82981	5.02579	4.23742	3.98202	RecName: Full=DNA repair and recombination protein RAD54-like [Danio rerio]
HyS0001.508g	1178.69	722.392	790.713	1006.25	1428.3	1553.53	897.265	1329.36	-0.567969	0.0305824	0.59566	-	HyS0001	7882599	7884880	+	2282	-	- && - && -	-	994	722	800	1009	1450	1860	42.5675	25.3218	27.7038	35.9041	51.6137	56.0431	#N/A
HyS0049.15g	156.526	187.101	195.702	245.33	263.003	291.495	179.776	266.609	-0.567301	0.00450579	0.393726	-	HyS0049	230336	235816	+	2625	-	- && - && PF03299:Transcription factor AP-2	TF_AP-2	132	187	198	246	267	349	4.91419	5.70144	5.96074	7.60982	8.26218	9.14157	#N/A
HyS0152.5g	374.714	190.103	217.446	372.981	387.117	396.734	260.754	385.611	-0.567208	0.0434768	0.624342	-	HyS0152	116057	126805	+	1707	-	- && - && -	-	316	190	220	374	393	475	18.0909	8.90825	10.1848	17.7913	18.7013	19.1331	#N/A
HyS0022.32g	150.597	113.061	134.421	178.512	198.976	208.808	132.693	195.432	-0.56193	0.00971468	0.490172	-	HyS0022	357893	361273	+	670	-	- && - && PF01549:ShK domain-like	ShTK	127	113	136	179	202	250	18.5241	13.4982	16.0409	21.6944	24.49	25.6561	#N/A
HyS0004.395g	571.558	332.18	328.146	753.94	539.797	520.349	410.628	604.695	-0.559538	0.049296	0.645448	-	HyS0004	5343925	5353188	+	3065	-	- && D3YXG0.1 RecName: Full=Hemicentin-1; AltName: Full=Fibulin-6; Short=FIBL-6; Flags: Precursor && PF00090:Thrombospondin type 1 domain|PF02140:Galactose binding lectin domain	TSP_1	482	332	332	756	548	623	15.3682	8.66922	8.55997	20.029	14.5232	13.976	RecName: Full=Coadhesin [Acropora millepora]
HyS0079.52g	91.3069	126.068	97.8508	146.599	166.47	152.012	105.075	155.027	-0.558379	0.017147	0.536944	-	HyS0079	1038674	1054603	-	1328	-	- && Q67ER4.1 RecName: Full=RING finger protein 113A; AltName: Full=Zinc finger protein 183 && PF00097:Zinc finger, C3HC4 type (RING finger)|PF00642:Zinc finger C-x8-C-x5-C-x3-H type (and similar)	zf-CCCH	77	126	99	147	169	182	5.6663	7.59355	5.89117	8.98851	10.3372	9.42319	RecName: Full=E3 ubiquitin-protein ligase RNF113A; AltName: Full=Cwc24 homolog; AltName: Full=RING finger protein 113A; AltName: Full=Zinc finger protein 183 [Homo sapiens]
HyS0027.55g	4029.36	2539.38	2550.05	4272.32	4632.6	4510.24	3039.6	4471.72	-0.557226	0.0133075	0.517993	-	HyS0027	917713	919816	+	1421	-	- && Q9FWW6.1 RecName: Full=Flavin-containing monooxygenase FMO GS-OX-like 1; AltName: Full=Flavin-monooxygenase glucosinolate S-oxygenase-like 1 && PF00743:Flavin-binding monooxygenase-like	FMO-like	3398	2538	2580	4284	4703	5400	233.688	142.945	143.48	244.807	268.84	261.291	RecName: Full=Flavin-containing monooxygenase FMO GS-OX1; AltName: Full=Flavin-monooxygenase glucosinolate S-oxygenase 1; AltName: Full=Putative flavin-containing monooxygenase 3 [Arabidopsis thaliana]
HyS0009.126g	94.8643	126.068	125.526	181.504	180.261	149.506	115.486	170.424	-0.556516	0.0167797	0.535972	-	HyS0009	1932950	1933201	+	252	-	- && - && -	-	80	126	127	182	183	179	31.0239	40.0168	39.8261	58.6461	58.9879	48.8402	#N/A
HyS0046.64g	965.245	863.468	961.705	1471.98	1253.95	1377.29	930.139	1367.74	-0.556476	0.000263059	0.0982903	-	HyS0046	1125469	1126825	+	1357	-	- && O94808.3 RecName: Full=Glutamine--fructose-6-phosphate aminotransferase [isomerizing] 2; AltName: Full=D-fructose-6-phosphate amidotransferase 2; AltName: Full=Glutamine:fructose-6-phosphate amidotransferase 2; Short=GFAT 2; Short=GFAT2; AltName: Ful	SIS	814	863	973	1476	1273	1649	58.6208	50.8983	56.6627	88.3233	76.2011	83.5536	RecName: Full=Glutamine--fructose-6-phosphate aminotransferase [isomerizing] 2; AltName: Full=D-fructose-6-phosphate amidotransferase 2; AltName: Full=Glutamine:fructose-6-phosphate amidotransferase 2; Short=GFAT 2; Short=GFAT2; AltName: Full=Hexosephosphate aminotransferase 2 [Homo sapiens]
HyS0007.31g	400.802	251.136	217.446	478.692	403.863	392.558	289.795	425.038	-0.554597	0.0389909	0.612443	-	HyS0007	371091	372192	-	797	-	- && Q31GD8.1 RecName: Full=Ubiquinone biosynthesis O-methyltransferase; AltName: Full=2-polyprenyl-6-hydroxyphenol methylase; AltName: Full=3-demethylubiquinone 3-O-methyltransferase && PF08241:Methyltransferase domain	Methyltransf_11	338	251	220	480	410	470	41.4444	25.2051	21.8137	48.9048	41.7867	40.5475	#N/A
HyS0009.342g	352.184	268.145	222.388	431.82	427.504	375.018	280.906	411.447	-0.552424	0.0144375	0.517993	-	HyS0009	5239588	5255936	+	1392	-	- && Q6PQZ1.3 RecName: Full=Aquaporin-1; Short=AQP-1; AltName: Full=Aquaporin-CHIP; AltName: Full=Water channel protein for red blood cells and kidney proximal tubule && PF16759:DNA ligase 3 BRCT domain|PF00230:Major intrinsic protein	-	297	268	225	433	434	449	20.8509	15.4088	12.7734	25.2591	25.3258	22.1785	RecName: Full=Aquaporin-1; Short=AQP-1; AltName: Full=Aquaporin-CHIP; AltName: Full=Water channel protein for red blood cells and kidney proximal tubule [Canis lupus familiaris]
HyS0005.66g	86.5637	71.0385	79.0713	113.689	105.398	126.955	78.8912	115.348	-0.552085	0.0223942	0.562561	-	HyS0005	781528	782566	+	777	-	- && - && -	-	73	71	80	114	107	152	9.1814	7.31324	8.13642	11.9139	11.186	13.4508	#N/A
HyS0010.320g	202.773	141.077	174.945	253.308	293.539	212.984	172.931	253.277	-0.551463	0.0199316	0.547632	-	HyS0010	4043096	4044061	+	966	-	- && Q50H33.1 RecName: Full=BTB/POZ domain-containing protein KCTD8 && PF02214:BTB/POZ domain	K_tetra	171	141	177	254	298	255	17.2992	11.6819	14.4797	21.3513	25.0583	18.1505	RecName: Full=BTB/POZ domain-containing protein KCTD16; AltName: Full=Potassium channel tetramerization domain-containing protein 16 [Homo sapiens]
HyS0001.16g	404.359	241.131	256.982	386.943	468.875	462.718	300.824	439.512	-0.54945	0.0295659	0.592823	-	HyS0001	312696	334537	-	1827	-	- && - && PF13837:Myb/SANT-like DNA-binding domain	-	341	241	260	388	476	554	18.2399	10.5573	11.246	17.2449	21.1632	20.8495	#N/A
HyS0128.4g	1586.61	885.48	1030.89	1484.94	1749.42	1884.28	1167.66	1706.21	-0.547886	0.0304917	0.59566	-	HyS0128	94299	103571	-	3192	-	- && - && -	-	1338	885	1043	1489	1776	2256	40.9638	22.1898	25.8218	37.8792	45.1952	48.596	#N/A
HyS0004.241g	103.165	72.0391	90.932	139.618	124.114	124.449	88.712	129.394	-0.547438	0.0259882	0.573669	-	HyS0004	3322924	3340822	+	5670	-	- && Q6PR54.2 RecName: Full=Telomere-associated protein RIF1; AltName: Full=Rap1-interacting factor 1 homolog; Short=mRif1 && PF12231:Rap1-interacting factor 1 N terminal	-	87	72	92	140	126	149	1.49949	1.0163	1.28224	2.005	1.80509	1.80687	RecName: Full=Telomere-associated protein RIF1; AltName: Full=Rap1-interacting factor 1 homolog; Short=mRif1 [Mus musculus]
HyS4649.1g	1213.08	843.457	788.737	1605.61	1163.32	1379.8	948.424	1382.91	-0.544774	0.0196348	0.547632	-	HyS4649	1	4988	+	3763	-	- && - && PF00876:Innexin	-	1023	843	798	1610	1181	1652	26.5674	17.9294	16.7584	34.7424	25.4934	30.1856	#N/A
HyS0054.75g	541.913	529.287	523.848	536.534	884.558	902.884	531.682	774.659	-0.543515	0.0226967	0.562864	-	HyS0054	1140372	1195649	+	13941	-	- && Q91XQ0.2 RecName: Full=Dynein heavy chain 8, axonemal; AltName: Full=Axonemal beta dynein heavy chain 8; AltName: Full=Ciliary dynein heavy chain 8 && PF12774:Hydrolytic ATP binding site of dynein motor region D1|PF12777:Microtubule-binding stalk of	Dynein_heavy	457	529	530	538	898	1081	3.20353	3.03693	3.00432	3.1337	5.23233	5.33159	RecName: Full=Dynein axonemal heavy chain 8; AltName: Full=Axonemal beta dynein heavy chain 8; AltName: Full=Ciliary dynein heavy chain 8 [Mus musculus]
HyS0035.45g	62.8476	54.0293	67.2106	86.7629	92.593	87.6992	61.3625	89.0184	-0.536995	0.0372322	0.607347	-	HyS0035	716148	722460	-	1098	-	- && - && -	-	53	54	68	87	94	105	4.71716	3.93608	4.89408	6.43407	6.95405	6.57524	#N/A
HyS0021.97g	11463.2	6895.74	7148.05	13334.6	11850.9	11802.6	8502.32	12329.4	-0.536258	0.0227947	0.563619	-	HyS0021	1589950	1592563	-	1530	-	- && - && PF00754:F5/8 type C domain	F5_F8_type_C	9667	6892	7232	13371	12031	14131	617.458	360.518	373.535	709.645	638.738	635.047	#N/A
HyS0045.118g	154.155	124.067	106.746	197.46	179.276	179.575	128.323	185.437	-0.534504	0.0188546	0.547632	-	HyS0045	1866559	1874218	+	1131	-	- && Q9CPU9.1 RecName: Full=Probable low affinity copper uptake protein 2; AltName: Full=Copper transporter 2; Short=CTR2; AltName: Full=Solute carrier family 31 member 2 && PF04145:Ctr copper transporter family	-	130	124	108	198	182	215	11.2328	8.77469	7.54615	14.2158	13.0714	13.0707	#N/A
HyS0004.171g	113.837	97.0526	90.932	123.662	186.171	126.955	100.607	145.596	-0.534324	0.0455719	0.635595	-	HyS0004	2471607	2493860	+	1701	-	- && Q98T91.1 RecName: Full=Cytochrome P450 3A40 && PF00067:Cytochrome P450	p450	96	97	92	124	189	152	5.51536	4.56394	4.27413	5.91951	9.02547	6.14418	RecName: Full=Cytochrome P450 20A1 [Mus musculus]
HyS0085.49g	329.654	385.209	339.018	510.605	490.546	524.525	351.294	508.558	-0.533223	0.00109529	0.234617	-	HyS0085	796061	800481	+	2568	-	- && - && PF05731:TROVE domain	-	278	385	343	512	498	628	10.5793	11.9988	10.5551	16.1899	15.7524	16.8147	#N/A
HyS0004.124g	6287.13	3945.14	4166.07	5413.21	7857.6	7525.43	4799.45	6932.08	-0.530575	0.0335124	0.600132	-	HyS0004	1897039	1913828	-	3316	-	- && Q15032.3 RecName: Full=R3H domain-containing protein 1 && PF12752:SUZ domain|PF01424:R3H domain	R3H	5302	3943	4215	5428	7977	9010	156.254	95.1667	100.449	132.921	195.406	186.825	RecName: Full=R3H domain-containing protein 1 [Homo sapiens]
HyS0050.85g	209.887	192.104	149.247	253.308	259.063	280.637	183.746	264.336	-0.527478	0.0124221	0.513796	-	HyS0050	1399383	1457954	-	5289	-	- && - && -	-	177	192	151	254	263	336	3.27044	2.90536	2.25615	3.89968	4.03919	4.36808	#N/A
HyS0012.49g	869.195	611.332	595.012	1011.24	985.032	988.077	691.846	994.782	-0.525049	0.00966046	0.490172	-	HyS0012	782631	787306	+	1551	-	- && Q5RES1.1 RecName: Full=Matrix metalloproteinase-14; Short=MMP-14; Flags: Precursor && PF00413:Matrixin|PF00045:Hemopexin	Hemopexin	733	611	602	1014	1000	1183	46.1848	31.5284	30.6725	53.0878	52.3722	52.4442	RecName: Full=Matrix metalloproteinase-17; Short=MMP-17; AltName: Full=Membrane-type matrix metalloproteinase 4; Short=MT-MMP 4; Short=MTMMP4; AltName: Full=Membrane-type-4 matrix metalloproteinase; Short=MT4-MMP; Short=MT4MMP; Flags: Precursor [Mus musculus]
HyS0079.22g	87.7495	98.0532	100.816	139.618	148.74	122.779	95.5395	137.046	-0.516883	0.0225523	0.562561	-	HyS0079	321048	326625	-	1161	-	- && P47747.1 RecName: Full=Histamine H2 receptor; Short=H2R; Short=HH2R; AltName: Full=Gastric receptor I && PF00001:7 transmembrane receptor (rhodopsin family)	7tm_1	74	98	102	140	151	147	6.22883	6.75564	6.94276	9.79184	10.5647	8.70582	#N/A
HyS0009.48g	227.674	153.083	140.352	290.207	225.572	227.183	173.703	247.654	-0.514418	0.0480227	0.640847	-	HyS0009	670956	690941	-	4209	-	- && - && PF01607:Chitin binding Peritrophin-A domain	CBM_14	192	153	142	291	229	272	4.45789	2.90928	2.66608	5.61413	4.41946	4.44339	#N/A
HyS0003.508g	898.84	850.461	893.506	1379.23	1209.62	1181.02	880.936	1256.62	-0.512314	0.000572201	0.167544	-	HyS0003	6725515	6731829	-	2414	-	- && Q60803.2 RecName: Full=TNF receptor-associated factor 3; AltName: Full=CD40 receptor-associated factor 1; Short=CRAF1; AltName: Full=TRAFAMN && -	-	758	850	904	1383	1228	1414	30.6859	28.1809	29.5934	46.5215	41.3213	40.2751	RecName: Full=TNF receptor-associated factor 3; AltName: Full=CAP-1; AltName: Full=CD40 receptor-associated factor 1; Short=CRAF1; AltName: Full=CD40-binding protein; Short=CD40BP; AltName: Full=LMP1-associated protein 1; Short=LAP1; AltName: Full=RING-type E3 ubiquitin transferase TRAF3 [Homo sapiens]
HyS0032.55g	69.9625	77.0418	87.9669	115.684	97.5181	121.944	78.3237	111.715	-0.510964	0.0403568	0.614544	-	HyS0032	666342	669496	-	1503	-	- && P26378.2 RecName: Full=ELAV-like protein 4; AltName: Full=Hu-antigen D; Short=HuD; AltName: Full=Paraneoplastic encephalomyelitis antigen HuD && PF00076:RNA recognition motif. (a.k.a. RRM, RBD, or RNP domain)	RRM_1	59	77	89	116	99	146	3.83619	4.10019	4.67946	6.26711	5.35043	6.67911	RecName: Full=ELAV-like protein 3; AltName: Full=Protein ElrC [Xenopus laevis]
HyS0069.57g	157.712	120.065	142.328	219.4	208.827	169.552	140.035	199.26	-0.509297	0.0244785	0.569324	-	HyS0069	880361	975063	+	1320	-	- && - && -	-	133	120	144	220	212	203	9.84657	7.27579	8.62091	13.5337	13.0459	10.5742	#N/A
HyS0005.45g	648.635	455.247	449.718	742.97	738.774	726.65	517.867	736.131	-0.508817	0.0124954	0.513796	-	HyS0005	587256	597951	-	1735	-	- && P26256.1 RecName: Full=Annexin-B12; AltName: Full=Annexin XII; AltName: Full=Annexin-12 && PF00191:Annexin	-	547	455	455	745	750	870	30.8102	20.9886	20.7241	34.8679	35.1135	34.4782	RecName: Full=Annexin A7; AltName: Full=Annexin VII; AltName: Full=Annexin-7; AltName: Full=Synexin [Bos taurus]
HyS0004.485g	158.898	111.06	110.7	193.471	174.351	172.057	126.886	179.96	-0.507914	0.0328194	0.599062	-	HyS0004	6491435	6499259	-	2157	-	- && Q13976.3 RecName: Full=cGMP-dependent protein kinase 1; Short=cGK 1; Short=cGK1; AltName: Full=cGMP-dependent protein kinase I; Short=cGKI && PF00069:Protein kinase domain|PF00027:Cyclic nucleotide-binding domain	Pkinase	134	111	112	194	177	206	6.07102	4.11856	4.10329	7.30332	6.66554	6.56662	RecName: Full=cGMP-dependent protein kinase egl-4; AltName: Full=Egg-laying defective protein 4 [Caenorhabditis briggsae]
HyS0016.100g	78.2631	87.0472	82.0365	126.654	100.473	124.449	82.4489	117.192	-0.506973	0.035314	0.602713	-	HyS0016	1344388	1349401	+	2821	-	- && Q5R1P3.1 RecName: Full=Glutamate receptor ionotropic, NMDA 2B; Short=GluN2B; AltName: Full=Glutamate [NMDA] receptor subunit epsilon-2; AltName: Full=N-methyl D-aspartate receptor subtype 2B; Short=NMDAR2B; Short=NR2B; Flags: Precursor && PF00060:Lig	Lig_chan	66	87	83	127	102	149	2.28638	2.46825	2.32509	3.65569	2.93704	3.63168	RecName: Full=Glutamate receptor ionotropic, NMDA 1; Short=GluN1; AltName: Full=Glutamate [NMDA] receptor subunit zeta-1; AltName: Full=N-methyl-D-aspartate receptor subunit NR1; Short=NMD-R1; Flags: Precursor [Mus musculus]
HyS0170.4g	802.79	1091.59	1040.78	1624.56	1284.48	1248.67	978.386	1385.9	-0.501594	0.0134323	0.517993	-	HyS0170	97662	171580	-	8145	-	- && O14522.6 RecName: Full=Receptor-type tyrosine-protein phosphatase T; Short=R-PTP-T; AltName: Full=Receptor-type tyrosine-protein phosphatase rho; Short=RPTP-rho; Flags: Precursor && PF00102:Protein-tyrosine phosphatase|PF00754:F5/8 type C domain	Y_phosphatase	677	1091	1053	1629	1304	1495	8.12278	10.7203	10.2165	16.2405	13.0047	12.6204	RecName: Full=Receptor-type tyrosine-protein phosphatase epsilon; Short=Protein-tyrosine phosphatase epsilon; Short=R-PTP-epsilon; Flags: Precursor [Rattus norvegicus]
HyS0025.153g	419.775	300.163	276.75	480.686	439.324	484.434	332.229	468.148	-0.497054	0.0222298	0.562561	-	HyS0025	2139506	2147476	-	1722	-	- && Q9VE46.2 RecName: Full=High-affinity choline transporter 1 && PF00474:Sodium:solute symporter family	-	354	300	280	482	446	580	20.0899	13.9431	12.8496	22.7291	21.0385	23.159	RecName: Full=High-affinity choline transporter 1 [Drosophila melanogaster]
HyS0051.151g	654.564	535.29	531.755	948.408	751.579	728.321	573.87	809.436	-0.496634	0.0103752	0.490543	-	HyS0051	1719214	1720773	+	1560	-	- && - && -	-	552	535	538	951	763	872	34.5797	27.4474	27.2535	49.5022	39.7294	38.4341	#N/A
HyS0019.3g	249.019	216.117	171.98	267.27	328.016	301.518	212.372	298.934	-0.49554	0.0234921	0.565755	-	HyS0019	177158	177847	+	384	-	- && - && -	-	210	216	174	268	333	361	53.4435	45.0189	35.8082	56.6725	70.441	64.6399	#N/A
HyS0098.2g	4062.57	2912.58	3060.06	4688.19	4686.78	4765.82	3345.07	4713.6	-0.495045	0.00651291	0.441031	-	HyS0098	42833	56976	+	2490	-	- && - && PF01753:MYND finger	zf-MYND	3426	2911	3096	4701	4758	5706	134.461	93.5654	98.2576	153.306	155.216	157.564	#N/A
HyS0041.113g	259.691	295.16	272.796	286.218	393.028	486.104	275.882	388.45	-0.494467	0.0405163	0.614544	-	HyS0041	1657660	1659876	+	2217	-	- && - && -	-	219	295	276	287	399	582	9.65352	10.6495	9.83802	10.512	14.6191	18.0502	#N/A
HyS0001.297g	320.167	273.148	272.796	333.09	428.489	455.201	288.704	405.593	-0.492398	0.0158487	0.528038	-	HyS0001	4337231	4341846	+	1039	-	- && Q641Z5.1 RecName: Full=Putative glutathione-specific gamma-glutamylcyclotransferase 2; Short=Gamma-GCG 2; AltName: Full=Cation transport regulator-like protein 2 && PF04752:ChaC-like protein	ChaC	270	273	276	334	435	545	25.3954	21.029	20.9922	26.1035	34.0084	36.0666	RecName: Full=Putative glutathione-specific gamma-glutamylcyclotransferase 2; Short=Gamma-GCG 2; AltName: Full=Cation transport regulator-like protein 2 [Rattus norvegicus]
HyS0053.45g	288.15	205.111	203.609	302.174	369.387	305.694	232.29	325.752	-0.49004	0.0293925	0.591751	-	HyS0053	407839	411509	+	985	-	- && Q6PCJ9.1 RecName: Full=Lysosomal thioesterase PPT2-A; Short=PPT-2-A; Flags: Precursor && PF02089:Palmitoyl protein thioesterase	-	243	205	206	303	375	366	24.1089	16.6567	16.5271	24.979	30.9248	25.5487	RecName: Full=Lysosomal thioesterase PPT2-A; Short=PPT-2-A; Flags: Precursor [Xenopus laevis]
HyS0013.47g	290.522	274.149	273.784	442.79	394.013	340.774	279.485	392.526	-0.489432	0.00835591	0.482574	-	HyS0013	717016	737985	-	4164	-	- && A6QLU6.1 RecName: Full=Adhesion G-protein coupled receptor D1; AltName: Full=G-protein coupled receptor 133; Flags: Precursor && PF00002:7 transmembrane receptor (Secretin family)	7tm_2	245	274	277	444	400	408	5.74993	5.26638	5.25695	8.65846	7.803	6.73712	RecName: Full=Adhesion G-protein coupled receptor D1; AltName: Full=G-protein coupled receptor 133; Flags: Precursor [Bos taurus]
HyS0038.155g	112.651	110.06	87.9669	127.651	159.575	147.836	103.559	145.021	-0.488178	0.0378849	0.612443	-	HyS0038	2266772	2270364	-	1395	-	- && Q21565.2 RecName: Full=Putative ammonium transporter 3 && PF00909:Ammonium Transporter Family	Ammonium_transp	95	110	89	128	162	177	6.65513	6.3109	5.04174	7.45082	9.43308	8.72416	RecName: Full=Putative ammonium transporter 3 [Caenorhabditis elegans]
HyS0018.123g	258.505	208.113	168.027	289.21	304.375	290.66	211.548	294.748	-0.481162	0.0287903	0.588861	-	HyS0018	1661458	1665745	+	1628	-	- && Q5RBU7.1 RecName: Full=Lysosomal Pro-X carboxypeptidase; AltName: Full=Proline carboxypeptidase; AltName: Full=Prolylcarboxypeptidase; Short=PRCP; Flags: Precursor && PF05577:Serine carboxypeptidase S28	Peptidase_S28	218	208	170	290	309	348	13.0861	10.2254	8.25199	14.4648	15.4176	14.6977	RecName: Full=Lysosomal Pro-X carboxypeptidase; AltName: Full=Proline carboxypeptidase; AltName: Full=Prolylcarboxypeptidase; Short=PRCP; Flags: Precursor [Pongo abelii]
HyS0005.217g	101.979	103.056	108.723	167.542	126.084	144.495	104.586	146.04	-0.48078	0.0353189	0.602713	-	HyS0005	2504640	2507796	+	1320	-	- && - && PF13904:Domain of unknown function (DUF4207)	-	86	103	110	168	128	173	6.36695	6.24505	6.58542	10.3348	7.87678	9.01149	#N/A
HyS0048.97g	470.764	338.183	307.39	491.656	590.034	472.74	372.113	518.144	-0.479039	0.0354781	0.602817	-	HyS0048	1288301	1289178	+	759	-	- && Q3MHQ7.1 RecName: Full=Lysoplasmalogenase-like protein TMEM86A; AltName: Full=Transmembrane protein 86A && PF07947:YhhN-like protein	YhhN	397	338	311	493	599	566	51.1159	35.6408	32.3805	52.7441	64.1058	51.2742	RecName: Full=Lysoplasmalogenase-like protein TMEM86A; AltName: Full=Transmembrane protein 86A [Bos taurus]
HyS0063.37g	162.455	213.116	144.305	234.36	239.363	250.569	173.292	241.43	-0.478044	0.0314303	0.596198	-	HyS0063	808674	847595	-	2309	-	- && - && PF00554:Rel homology DNA-binding domain|PF16179:Rel homology dimerisation domain	RHD	137	213	146	235	243	300	5.79834	7.38292	4.99682	8.26442	8.5486	8.93351	#N/A
HyS0114.1g	398.43	491.266	485.3	562.463	671.792	681.548	458.332	638.601	-0.477827	0.00889026	0.488653	-	HyS0114	12952	16390	-	1121	-	- && - && PF00412:LIM domain	LIM	336	491	491	564	682	816	29.2914	35.0549	34.6131	40.8547	49.4187	50.0506	#N/A
HyS0020.201g	4149.13	2624.42	2661.74	4498.71	4265.19	4368.25	3145.1	4377.38	-0.477224	0.0315226	0.596198	-	HyS0020	3008167	3026849	-	3153	-	- && P07688.5 RecName: Full=Cathepsin B; AltName: Full=BCSB; Contains: RecName: Full=Cathepsin B light chain; Contains: RecName: Full=Cathepsin B heavy chain; Flags: Precursor && PF00112:Papain family cysteine protease|PF08127:Peptidase family C1 propepti	Peptidase_C1	3499	2623	2693	4511	4330	5230	108.449	66.5805	67.4958	116.176	111.552	114.052	RecName: Full=Cathepsin B; AltName: Full=Cathepsin B1; Contains: RecName: Full=Cathepsin B light chain; Contains: RecName: Full=Cathepsin B heavy chain; Flags: Precursor [Ovis aries]
HyS0047.95g	956.944	620.336	642.455	1188.75	889.484	1009.79	739.912	1029.34	-0.47715	0.0422748	0.621757	-	HyS0047	1236263	1258845	+	2191	-	- && Q922D8.4 RecName: Full=C-1-tetrahydrofolate synthase, cytoplasmic; Short=C1-THF synthase; Includes: RecName: Full=Methylenetetrahydrofolate dehydrogenase; Includes: RecName: Full=Methenyltetrahydrofolate cyclohydrolase; Includes: RecName: Full=Formyl	-	807	620	650	1192	903	1209	35.9947	22.6476	23.4442	44.1776	33.4779	37.941	RecName: Full=C-1-tetrahydrofolate synthase, cytoplasmic; Short=C1-THF synthase; Includes: RecName: Full=Methylenetetrahydrofolate dehydrogenase; Includes: RecName: Full=Methenyltetrahydrofolate cyclohydrolase; Includes: RecName: Full=Formyltetrahydrofolate synthetase [Rattus norvegicus]
HyS0008.70g	760.101	514.279	482.335	910.512	738.774	793.469	585.572	814.251	-0.476766	0.0385312	0.612443	-	HyS0008	1243664	1250663	-	1917	-	- && P18054.4 RecName: Full=Arachidonate 12-lipoxygenase, 12S-type; Short=12S-LOX; Short=12S-lipoxygenase; AltName: Full=Lipoxin synthase 12-LO; AltName: Full=Platelet-type lipoxygenase 12 && PF00305:Lipoxygenase	Lipoxygenase	641	514	488	913	750	950	32.6771	21.4592	20.1169	38.6738	31.7798	34.0742	RecName: Full=Polyunsaturated fatty acid 5-lipoxygenase; AltName: Full=Arachidonate 5-lipoxygenase; Short=5-LO; Short=5-lipoxygenase [Mus musculus]
HyS0050.52g	522.94	368.2	352.856	664.185	512.216	552.922	414.665	576.441	-0.476588	0.0358922	0.602817	-	HyS0050	817130	850353	+	1547	-	- && A7RX26.1 RecName: Full=Probable imidazolonepropionase; AltName: Full=Amidohydrolase domain-containing protein 1 homolog && PF01979:Amidohydrolase family	Amidohydro_1	441	368	357	666	520	662	27.8583	19.0384	18.2365	34.9585	27.304	29.4234	RecName: Full=Probable imidazolonepropionase; AltName: Full=Amidohydrolase domain-containing protein 1 homolog [Nematostella vectensis]
HyS0006.2g	240.718	245.133	186.806	343.062	298.465	294.001	224.219	311.843	-0.476477	0.0188643	0.547632	-	HyS0006	216783	245871	-	2044	-	- && Q6ZUK4.1 RecName: Full=Transmembrane protein 26 && PF09772:Transmembrane protein 26	-	203	245	189	344	303	352	9.7056	9.59307	7.3071	13.6661	12.0413	11.8409	RecName: Full=Transmembrane protein 26 [Homo sapiens]
HyS0038.159g	380.643	373.202	316.285	436.806	527.977	521.184	356.71	495.322	-0.474752	0.0093378	0.490172	-	HyS0038	2321580	2336880	+	1500	-	- && C5H5C4.1 RecName: Full=Palmitoleoyl-protein carboxylesterase notum1a; Flags: Precursor && PF03283:Pectinacetylesterase	-	321	373	320	438	536	624	20.9132	19.9017	16.8587	23.7111	29.0259	28.6034	RecName: Full=Palmitoleoyl-protein carboxylesterase notum1a; Flags: Precursor [Danio rerio]
HyS0010.160g	187.357	157.085	168.027	239.346	221.632	248.899	170.823	236.626	-0.472535	0.0139466	0.517993	-	HyS0010	1836376	1838706	-	1181	-	- && - && PF10277:Frag1/DRAM/Sfk1 family	-	158	157	170	240	225	298	13.0742	10.6395	11.3753	16.5017	15.4755	17.3497	RecName: Full=DNA damage-regulated autophagy modulator protein 2; AltName: Full=Transmembrane protein 77 [Rattus norvegicus]
HyS0023.258g	1057.74	927.503	833.214	1374.24	1273.65	1241.99	939.485	1296.63	-0.465329	0.0044938	0.393726	-	HyS0023	3022763	3038557	+	3745	-	- && P43125.2 RecName: Full=Protein retinal degeneration B; AltName: Full=Probable calcium transporter rdgB && PF02121:Phosphatidylinositol transfer protein|PF02862:DDHD domain	IP_trans	892	927	843	1378	1293	1487	23.2766	19.8107	17.7885	29.879	28.0452	27.3013	RecName: Full=Protein retinal degeneration B; AltName: Full=Probable calcium transporter rdgB [Drosophila melanogaster]
HyS0011.156g	643.892	523.284	538.673	661.193	845.157	846.088	568.616	784.146	-0.4648	0.01449	0.517993	-	HyS0011	1870127	1882869	-	3947	-	- && O15066.1 RecName: Full=Kinesin-like protein KIF3B; AltName: Full=HH0048; AltName: Full=Microtubule plus end-directed kinesin motor 3B; Contains: RecName: Full=Kinesin-like protein KIF3B, N-terminally processed && PF00225:Kinesin motor domain	Kinesin	543	523	545	663	858	1013	13.4443	10.6049	10.9117	13.64	17.6576	17.6468	RecName: Full=Kinesin-like protein KIF3B; AltName: Full=HH0048; AltName: Full=Microtubule plus end-directed kinesin motor 3B; Contains: RecName: Full=Kinesin-like protein KIF3B, N-terminally processed [Homo sapiens]
HyS0004.526g	157.712	138.075	144.305	215.411	193.066	197.95	146.697	202.142	-0.463751	0.017852	0.541125	-	HyS0004	7130022	7158448	+	1513	-	- && Q7T199.1 RecName: Full=Potassium voltage-gated channel subfamily A member 10 && PF07885:Ion channel|PF00060:Ligand-gated ion channel	Ion_trans_2	133	138	146	216	196	237	8.59053	7.29983	7.62568	11.5927	10.5228	10.7705	#N/A
HyS0020.184g	495.666	548.297	605.884	821.754	744.684	702.429	549.949	756.289	-0.458454	0.00656554	0.441031	-	HyS0020	2691397	2707162	-	1092	-	- && Q9D964.1 RecName: Full=Glycine amidinotransferase, mitochondrial; AltName: Full=L-arginine:glycine amidinotransferase; AltName: Full=Transamidinase; Flags: Precursor && -	-	418	548	613	824	756	841	37.4077	40.1634	44.3611	61.2736	56.2356	52.9539	RecName: Full=Glycine amidinotransferase, mitochondrial; AltName: Full=L-arginine:glycine amidinotransferase; AltName: Full=Transamidinase; Flags: Precursor [Rattus norvegicus]
HyS0040.157g	237.161	189.103	182.852	279.237	268.914	286.484	203.039	278.212	-0.457364	0.0197692	0.547632	-	HyS0040	1814107	1824205	-	1330	-	- && Q32LQ4.1 RecName: Full=Betaine--homocysteine S-methyltransferase 1 && PF02574:Homocysteine S-methyltransferase	-	200	189	185	280	273	343	14.6955	11.3732	10.9922	17.0952	16.6734	17.7324	RecName: Full=Betaine--homocysteine S-methyltransferase 1 [Danio rerio]
HyS0017.172g	856.151	607.329	587.105	819.76	973.211	1017.31	683.528	936.761	-0.455919	0.0338844	0.600733	-	HyS0017	2434119	2435277	+	954	-	- && - && -	-	722	607	594	822	988	1218	73.9598	50.9229	49.2042	69.9668	84.1242	87.7856	#N/A
HyS0013.252g	5521.1	3852.09	3522.63	4863.71	6302.23	6494.75	4298.61	5886.9	-0.453835	0.0497577	0.646278	-	HyS0013	3299116	3299859	-	744	-	- && Q92030.1 RecName: Full=Sodium/potassium-transporting ATPase subunit alpha-1; Short=Na(+)/K(+) ATPase alpha-1 subunit; AltName: Full=Sodium pump subunit alpha-1; Flags: Precursor && PF00122:E1-E2 ATPase	E1-E2_ATPase	4656	3850	3564	4877	6398	7776	611.571	414.153	378.555	532.29	698.528	718.634	#N/A
HyS0058.62g	1642.34	1022.55	1069.44	1697.36	1666.67	1737.28	1244.78	1700.44	-0.45069	0.04442	0.628844	-	HyS0058	920875	926297	-	1943	-	- && O94826.1 RecName: Full=Mitochondrial import receptor subunit TOM70; AltName: Full=Mitochondrial precursor proteins import receptor; AltName: Full=Translocase of outer membrane 70 kDa subunit; AltName: Full=Translocase of outer mitochondrial membrane	-	1385	1022	1082	1702	1692	2080	69.6601	42.097	44.0067	71.1304	70.7359	73.6063	RecName: Full=Mitochondrial import receptor subunit TOM70; AltName: Full=Mitochondrial precursor proteins import receptor; AltName: Full=Translocase of outer membrane 70 kDa subunit; AltName: Full=Translocase of outer mitochondrial membrane protein 70 [Homo sapiens]
HyS0019.267g	1581.86	1298.7	1319.5	1944.69	1933.62	1858.39	1400.02	1912.23	-0.450234	0.00340413	0.366548	-	HyS0019	4316091	4324028	+	1675	-	- && Q9LDU6.1 RecName: Full=7-dehydrocholesterol reductase; Short=7-DHC reductase; AltName: Full=Protein DWARF 5; AltName: Full=Sterol Delta(7)-reductase && PF01222:Ergosterol biosynthesis ERG4/ERG24 family	-	1334	1298	1335	1950	1963	2225	77.8302	62.0201	62.9841	94.5341	95.1958	91.3355	RecName: Full=7-dehydrocholesterol reductase; Short=7-DHC reductase; AltName: Full=Protein DWARF 5; AltName: Full=Sterol Delta(7)-reductase [Arabidopsis thaliana]
HyS0093.16g	265.62	312.169	312.332	410.877	427.504	379.195	296.707	405.858	-0.449952	0.00988591	0.490245	-	HyS0093	337333	348056	-	2716	-	- && Q9ESL4.1 RecName: Full=Mitogen-activated protein kinase kinase kinase MLT; AltName: Full=Leucine zipper- and sterile alpha motif kinase ZAK; AltName: Full=MLK-like mitogen-activated protein triple kinase; AltName: Full=Mixed lineage kinase-related ki	Pkinase_Tyr	224	312	316	412	434	454	8.05982	9.19385	9.19436	12.3179	12.9799	11.4935	RecName: Full=Mitogen-activated protein kinase kinase kinase 20; AltName: Full=Human cervical cancer suppressor gene 4 protein; Short=HCCS-4; AltName: Full=Leucine zipper- and sterile alpha motif kinase ZAK; AltName: Full=Leucine zipper- and sterile alpha motif-containing kinase; AltName: Full=MLK-like mitogen-activated protein triple kinase; AltName: Full=Mitogen-activated protein kinase kinase …
HyS0012.207g	83.0063	95.0515	90.932	117.678	131.994	117.767	89.6633	122.48	-0.447494	0.0488414	0.642367	-	HyS0012	2981658	2993166	-	1533	-	- && - && -	-	70	95	92	118	134	141	4.46234	4.95968	4.74253	6.25041	7.10027	6.32414	#N/A
HyS0028.71g	568	456.247	452.683	767.901	620.57	623.082	492.31	670.518	-0.446437	0.0196488	0.547632	-	HyS0028	1294818	1297454	-	1235	-	- && - && PF13499:EF-hand domain pair	-	479	456	458	770	630	746	37.9032	29.5509	29.3064	50.6282	41.4368	41.5333	RecName: Full=Probable calcium-binding protein CML8; AltName: Full=Calmodulin-like protein 8 [Oryza sativa Japonica Group]
HyS0417.2g	283.407	212.115	211.516	353.035	300.435	306.53	235.679	320	-0.44331	0.0339566	0.600733	-	HyS0417	24010	26508	-	507	-	- && - && -	-	239	212	214	354	305	367	46.0678	33.4657	33.3557	56.6975	48.8657	49.7717	#N/A
HyS0002.438g	971.174	968.525	1041.76	1232.63	1315.02	1505.09	993.821	1350.91	-0.443117	0.0044802	0.393726	-	HyS0002	6373130	6390962	+	3501	-	- && Q01650.2 RecName: Full=Large neutral amino acids transporter small subunit 1; AltName: Full=4F2 light chain; Short=4F2 LC; Short=4F2LC; AltName: Full=CD98 light chain; AltName: Full=Integral membrane protein E16; AltName: Full=L-type amino acid trans	Lig_chan	819	968	1054	1236	1335	1802	22.8612	22.1287	23.791	28.6678	30.9743	35.3905	RecName: Full=Large neutral amino acids transporter small subunit 1; AltName: Full=4F2 light chain; Short=4F2 LC; Short=4F2LC; AltName: Full=CD98 light chain; AltName: Full=Integral membrane protein E16; Short=E16; AltName: Full=L-type amino acid transporter 1; Short=hLAT1; AltName: Full=Solute carrier family 7 member 5; AltName: Full=y+ system cationic amino acid transporter [Homo sapiens]
HyS0028.49g	202.773	150.081	195.702	259.291	226.557	257.251	182.852	247.7	-0.439763	0.0372632	0.607347	-	HyS0028	894590	904070	-	4950	-	- && Q5S007.2 RecName: Full=Leucine-rich repeat serine/threonine-protein kinase 2; AltName: Full=Dardarin && PF16095:C-terminal of Roc, COR, domain|PF08477:Ras of Complex, Roc, domain of DAPkinase|PF00069:Protein kinase domain|PF13855:Leucine rich repeat	Pkinase	171	150	198	260	230	308	3.37597	2.42526	3.161	4.26517	3.77429	4.27829	RecName: Full=Leucine-rich repeat serine/threonine-protein kinase 1 [Homo sapiens]
HyS0001.277g	565.629	737.4	624.664	1004.26	813.636	791.798	642.564	869.897	-0.43608	0.0235078	0.565755	-	HyS0001	4110053	4111729	+	589	-	- && - && -	-	477	737	632	1007	826	948	79.1426	100.144	84.7942	138.83	113.914	110.667	#N/A
HyS0021.116g	1081.45	978.531	995.31	1148.86	1453.91	1528.47	1018.43	1377.08	-0.435798	0.0135622	0.517993	-	HyS0021	1901617	1912808	-	507	-	- && Q64L89.1 RecName: Full=Microsomal glutathione S-transferase 1; Short=Microsomal GST-1 && PF01124:MAPEG family	-	912	978	1007	1152	1476	1830	175.79	154.384	156.959	184.507	236.478	248.181	RecName: Full=Microsomal glutathione S-transferase 1; Short=Microsomal GST-1; AltName: Full=Microsomal GST-I [Mus musculus]
HyS0033.188g	614.247	747.405	761.062	934.446	915.094	1017.31	707.571	955.617	-0.432962	0.00915834	0.490172	-	HyS0033	2310942	2312226	-	1285	-	- && - && PF00001:7 transmembrane receptor (rhodopsin family)	7tm_1	518	747	770	937	929	1218	39.3943	46.5254	47.3535	59.2114	58.7253	65.1732	#N/A
HyS0030.14g	225.303	160.087	190.76	231.368	273.839	270.615	192.05	258.607	-0.432076	0.0449701	0.632469	-	HyS0030	207939	228324	+	5095	-	- && Q6PCN7.1 RecName: Full=Helicase-like transcription factor; AltName: Full=P113; AltName: Full=SWI/SNF-related matrix-associated actin-dependent regulator of chromatin subfamily A member 3; AltName: Full=Sucrose nonfermenting protein 2-like 3; AltName:	SNF2_N	190	160	193	232	278	324	3.64432	2.51332	2.99349	3.69754	4.43214	4.37246	RecName: Full=Helicase-like transcription factor; AltName: Full=P113; AltName: Full=RING-type E3 ubiquitin transferase HLTF; AltName: Full=SWI/SNF-related matrix-associated actin-dependent regulator of chromatin subfamily A member 3; AltName: Full=Sucrose nonfermenting protein 2-like 3; AltName: Full=TNF-response element-binding protein [Mus musculus]
HyS0015.107g	406.731	312.169	333.088	383.951	530.932	501.973	350.663	472.285	-0.431176	0.0437851	0.625387	-	HyS0015	1604048	1616929	-	3228	-	- && - && -	-	343	312	337	385	539	601	10.3841	7.73559	8.25013	9.68491	13.5634	12.8016	#N/A
HyS1546.4g	1194.1	829.45	1124.79	1324.38	1256.9	1640.39	1049.45	1407.22	-0.423839	0.0456687	0.635595	-	HyS1546	16953	20587	+	745	-	- && Q9DFQ7.2 RecName: Full=60S ribosomal protein L24 && PF01246:Ribosomal protein L24e	-	1007	829	1138	1328	1276	1964	132.093	89.0576	120.712	144.747	139.126	181.263	RecName: Full=60S ribosomal protein L24 [Gillichthys mirabilis]
HyS0042.34g	1731.27	1402.76	1330.38	1817.03	2013.4	2146.54	1488.14	1992.33	-0.421541	0.0164749	0.532873	-	HyS0042	280418	313582	-	2349	-	- && Q9VEX9.1 RecName: Full=Histone deacetylase complex subunit SAP18; AltName: Full=18 kDa Sin3-associated polypeptide; AltName: Full=Bicoid-interacting protein 1; AltName: Full=dSAP18 && PF02176:TRAF-type zinc finger|PF06487:Sin3 associated polypeptide	-	1460	1402	1346	1822	2044	2570	60.7403	47.7681	45.2821	62.9845	70.6823	75.2272	RecName: Full=Histone deacetylase complex subunit SAP18; AltName: Full=18 kDa Sin3-associated polypeptide; AltName: Full=Bicoid-interacting protein 1; AltName: Full=dSAP18 [Drosophila melanogaster]
HyS0043.24g	369.971	258.14	299.483	415.864	393.028	430.979	309.198	413.29	-0.420801	0.0362628	0.60296	-	HyS0043	762514	766265	-	1166	-	- && - && -	-	312	258	303	417	399	516	26.1495	17.709	20.5357	29.0406	27.7963	30.4282	#N/A
HyS0007.337g	681.837	590.32	549.546	906.523	808.711	721.639	607.234	812.291	-0.420073	0.0198613	0.547632	-	HyS0007	5142967	5145186	-	870	-	- && Q20952.1 RecName: Full=Adducin-related protein 2 && PF00596:Class II Aldolase and Adducin N-terminal domain	Aldolase_II	575	590	556	909	821	864	64.5886	54.2757	50.5033	84.8424	76.6543	68.284	RecName: Full=Adducin-related protein C1289.14 [Schizosaccharomyces pombe 972h-]
HyS0012.169g	1010.31	915.496	854.959	1548.77	1108.16	1054.9	926.92	1237.27	-0.416624	0.0457459	0.635595	-	HyS0012	2444305	2449061	-	1885	-	- && P25799.2 RecName: Full=Nuclear factor NF-kappa-B p105 subunit; AltName: Full=DNA-binding factor KBF1; AltName: Full=EBP-1; AltName: Full=NF-kappa-B1 p84/NF-kappa-B1 p98; AltName: Full=Nuclear factor of kappa light polypeptide gene enhancer in B-cells	RHD	852	915	865	1553	1125	1263	44.1708	38.8492	36.2635	66.9004	48.479	46.0698	RecName: Full=Nuclear factor NF-kappa-B p105 subunit; AltName: Full=DNA-binding factor KBF1; AltName: Full=EBP-1; AltName: Full=NF-kappa-B1 p84/NF-kappa-B1 p98; AltName: Full=Nuclear factor of kappa light polypeptide gene enhancer in B-cells 1; Contains: RecName: Full=Nuclear factor NF-kappa-B p50 subunit [Mus musculus]
HyS0041.83g	8784.44	8186.44	8910.35	10573.1	11835.2	12120.9	8627.08	11509.7	-0.415948	0.00240358	0.33409	-	HyS0041	1262179	1262775	-	597	-	- && - && -	-	7408	8182	9015	10602	12015	14512	1212.65	1096.88	1193.32	1442.06	1634.79	1671.39	#N/A
HyS0004.153g	149.411	143.078	150.236	211.422	168.44	207.137	147.575	195.667	-0.407818	0.0481031	0.640847	-	HyS0004	2204354	2205831	-	666	-	- && Q0P496.1 RecName: Full=E3 ubiquitin-protein ligase MARCH4; AltName: Full=Membrane-associated RING finger protein 4; AltName: Full=Membrane-associated RING-CH protein IV; Short=MARCH-IV; Flags: Precursor && PF12906:RING-variant domain	-	126	143	152	212	171	248	18.4886	17.1844	18.0357	25.8482	20.8562	25.6037	#N/A
HyS0043.83g	2060.93	1813.98	1709.92	2683.67	2429.09	2286.03	1861.61	2466.26	-0.40594	0.0101607	0.490245	-	HyS0043	1671872	1683808	-	1745	-	- && Q2KJC9.4 RecName: Full=Alpha-aminoadipic semialdehyde dehydrogenase; Short=Alpha-AASA dehydrogenase; AltName: Full=Aldehyde dehydrogenase family 7 member A1; AltName: Full=Antiquitin-1; AltName: Full=Betaine aldehyde dehydrogenase; AltName: Full=Delt	Aldedh	1738	1813	1730	2691	2466	2737	97.3333	83.1524	78.3457	125.224	114.792	107.846	RecName: Full=Alpha-aminoadipic semialdehyde dehydrogenase; Short=Alpha-AASA dehydrogenase; AltName: Full=Aldehyde dehydrogenase family 7 member A1; AltName: Full=Antiquitin-1; AltName: Full=Betaine aldehyde dehydrogenase; AltName: Full=Delta1-piperideine-6-carboxylate dehydrogenase; Short=P6c dehydrogenase; Flags: Precursor [Bos taurus]
HyS0010.319g	388.944	344.187	314.309	485.673	449.174	451.024	349.146	461.957	-0.405115	0.0186825	0.547632	-	HyS0010	4036086	4039775	+	974	-	- && Q9Z142.1 RecName: Full=Transmembrane protein 33; AltName: Full=Protein DB83 && PF03661:Uncharacterised protein family (UPF0121)	-	328	344	318	487	456	540	32.9096	28.2665	25.8008	40.6012	38.0293	38.1206	RecName: Full=Transmembrane protein 33; AltName: Full=Protein DB83 [Rattus norvegicus]
HyS0006.119g	570.372	606.329	566.348	760.921	741.729	793.469	581.016	765.373	-0.397658	0.00568186	0.415922	-	HyS0006	2263559	2264680	-	888	-	- && - && PF11958:Domain of unknown function (DUF3472)	-	481	606	573	763	753	950	52.9345	54.6175	50.9925	69.7718	68.8802	73.5589	#N/A
HyS0009.268g	353.37	328.178	308.378	431.82	412.728	457.706	329.975	434.085	-0.397096	0.0162107	0.530443	-	HyS0009	4174528	4180013	+	741	-	- && - && PF00092:von Willebrand factor type A domain	VWA	298	328	312	433	419	548	39.3011	35.4265	33.2737	47.4502	45.9313	50.8495	#N/A
HyS0033.47g	2566.08	2214.2	2255.51	2961.91	3191.5	3105.39	2345.26	3086.26	-0.39638	0.00511766	0.41034	-	HyS0033	596548	598630	-	903	-	- && - && -	-	2164	2213	2282	2970	3240	3718	234.194	196.14	199.707	267.077	291.454	283.104	#N/A
HyS0035.75g	604.76	624.339	603.907	819.76	752.564	835.23	611.002	802.518	-0.393505	0.0065798	0.441031	-	HyS0035	1032676	1042273	-	3114	-	- && - && PF00931:NB-ARC domain|PF13424:Tetratricopeptide repeat	NB-ARC	510	624	611	822	764	1000	16.0051	16.0376	15.5055	21.4349	19.9291	22.0804	#N/A
HyS0002.93g	576.301	534.29	470.474	758.926	738.774	574.638	527.022	690.779	-0.390291	0.0427356	0.621757	-	HyS0002	1784334	1785318	-	985	-	- && Q28C98.1 RecName: Full=Guanosine-3',5'-bis(diphosphate) 3'-pyrophosphohydrolase MESH1; AltName: Full=HD domain-containing protein 3; AltName: Full=Metazoan SpoT homolog 1; Short=MESH1; AltName: Full=Penta-phosphate guanosine-3'-pyrophosphohydrolase;	-	486	534	476	761	750	688	48.2178	43.3888	38.1887	62.736	61.8497	48.026	RecName: Full=Guanosine-3',5'-bis(diphosphate) 3'-pyrophosphohydrolase MESH1; AltName: Full=HD domain-containing protein 3; AltName: Full=Metazoan SpoT homolog 1; Short=MESH1; AltName: Full=Penta-phosphate guanosine-3'-pyrophosphohydrolase; Short=(ppGpp)ase [Homo sapiens]
HyS2180.1g	384.201	384.208	397.333	504.621	491.531	529.536	388.581	508.563	-0.38841	0.0104605	0.49318	-	HyS2180	5093	5758	-	666	-	- && - && -	-	324	384	402	506	499	634	47.542	46.1455	47.6998	61.6943	60.861	65.4545	#N/A
HyS0032.139g	890.539	790.429	764.027	1156.84	1088.46	946.316	814.998	1063.87	-0.384575	0.0202914	0.550692	-	HyS0032	1591742	1592503	+	762	-	- && B8M9K0.1 RecName: Full=Hydrolase tropI; AltName: Full=Tropolone synthesis protein I && PF01738:Dienelactone hydrolase family	-	751	790	773	1160	1105	1133	96.3146	82.9745	80.1658	123.615	117.793	102.235	#N/A
HyS0121.13g	540.727	457.248	405.241	611.329	607.765	608.048	467.738	609.047	-0.382198	0.0312295	0.596198	-	HyS0121	332668	387777	+	1767	-	- && Q5ZM65.2 RecName: Full=Phosphatidylserine synthase 1; Short=PSS-1; Short=PtdSer synthase 1; AltName: Full=Serine-exchange enzyme I && PF03034:Phosphatidyl serine synthase	PSS	456	457	410	613	617	728	25.2194	20.6991	18.3363	28.1704	28.3636	28.3282	RecName: Full=Phosphatidylserine synthase [Drosophila melanogaster]
HyS0005.394g	1610.32	1174.64	1196.94	1663.45	1753.36	1753.98	1327.3	1723.6	-0.37756	0.0407862	0.614544	-	HyS0005	4665256	4675808	+	1519	-	- && Q9C0D9.3 RecName: Full=Ethanolaminephosphotransferase 1; Short=hEPT1; AltName: Full=Selenoprotein I; Short=SelI && PF01066:CDP-alcohol phosphatidyltransferase	CDP-OH_P_transf	1358	1174	1211	1668	1780	2100	87.3673	61.8561	63.0015	89.1676	95.1864	95.0574	RecName: Full=Ethanolaminephosphotransferase 1; Short=hEPT1; AltName: Full=Selenoprotein I; Short=SelI [Homo sapiens]
HyS0007.375g	451.791	392.213	416.113	572.436	536.842	525.36	420.039	544.879	-0.375978	0.0178836	0.541125	-	HyS0007	5659890	5664164	+	1089	-	- && Q6QQT1.1 RecName: Full=Zinc transporter ZIP1; AltName: Full=Solute carrier family 39 member 1; AltName: Full=Zrt- and Irt-like protein 1; Short=ZIP-1 && PF02535:ZIP Zinc transporter	-	381	392	421	574	545	629	34.1904	28.8092	30.5505	42.8009	40.6519	39.7143	RecName: Full=Zinc transporter ZIP1; AltName: Full=DrZIP1; AltName: Full=Solute carrier family 39 member 1; AltName: Full=Zrt- and Irt-like protein 1; Short=ZIP-1 [Danio rerio]
HyS0039.82g	1115.84	905.491	1006.18	1218.67	1288.42	1406.53	1009.17	1304.54	-0.371103	0.0220916	0.562057	-	HyS0039	1567465	1572293	-	1514	-	- && Q93127.1 RecName: Full=Probable G-protein coupled receptor No18 && PF00001:7 transmembrane receptor (rhodopsin family)	7tm_1	941	905	1018	1222	1308	1684	60.7394	47.8404	53.1357	65.5411	70.1769	76.4788	RecName: Full=Alpha-1A adrenergic receptor; AltName: Full=Alpha-1A adrenoreceptor; Short=Alpha-1A adrenoceptor; AltName: Full=MAR1 [Oryzias latipes]
HyS0026.147g	2909.96	2754.49	2787.26	3325.91	3873.14	3700.91	2817.24	3633.32	-0.367119	0.00810712	0.480969	-	HyS0026	1929273	1929668	+	396	-	- && - && -	-	2454	2753	2820	3335	3932	4431	605.601	556.395	562.754	683.863	806.549	769.363	#N/A
HyS0002.214g	1189.36	990.537	901.413	1359.29	1291.38	1317.16	1027.1	1322.61	-0.365478	0.0305427	0.59566	-	HyS0002	3349194	3351486	+	1315	-	- && - && -	-	1003	990	912	1363	1311	1577	74.5388	60.2535	54.8067	84.1664	80.9822	82.4576	#N/A
HyS0051.47g	295.265	274.149	268.843	367.994	358.552	350.797	279.419	359.114	-0.36268	0.0268032	0.574881	-	HyS0051	339447	357089	-	3504	-	- && Q92797.2 RecName: Full=Symplekin && PF11935:Domain of unknown function (DUF3453)|PF12295:Symplekin tight junction protein C terminal	-	249	274	272	369	364	420	6.94452	6.25834	6.13436	8.55127	8.4382	8.24157	RecName: Full=Symplekin [Homo sapiens]
HyS0437.2g	735.199	606.329	582.163	813.776	858.948	793.469	641.23	822.064	-0.359282	0.032847	0.599062	-	HyS0437	18024	30783	+	1900	-	- && P54001.2 RecName: Full=Prolyl 4-hydroxylase subunit alpha-1; Short=4-PH alpha-1; AltName: Full=Procollagen-proline,2-oxoglutarate-4-dioxygenase subunit alpha-1; Flags: Precursor && PF03171:2OG-Fe(II) oxygenase superfamily|PF08336:Prolyl 4-Hydroxylase	2OG-FeII_Oxy	620	606	589	816	872	950	31.8893	25.5265	24.4977	34.8743	37.28	34.3791	RecName: Full=Prolyl 4-hydroxylase subunit alpha-1; Short=4-PH alpha-1; AltName: Full=Procollagen-proline,2-oxoglutarate-4-dioxygenase subunit alpha-1; Flags: Precursor [Rattus norvegicus]
HyS0017.303g	725.712	593.322	638.501	769.896	866.828	861.958	652.512	832.894	-0.353097	0.031706	0.596198	-	HyS0017	4240135	4249494	+	1325	-	- && Q9DGQ7.1 RecName: Full=Hsp90 co-chaperone Cdc37; AltName: Full=Hsp90 chaperone protein kinase-targeting subunit; AltName: Full=p50Cdc37 && PF08564:Cdc37 C terminal domain|PF08565:Cdc37 Hsp90 binding domain|PF03234:Cdc37 N terminal kinase binding	-	612	593	646	772	880	1032	45.138	35.8188	38.5284	47.3119	53.9485	53.5536	RecName: Full=Hsp90 co-chaperone Cdc37; AltName: Full=Hsp90 chaperone protein kinase-targeting subunit; AltName: Full=p50Cdc37 [Gallus gallus]
HyS0002.414g	1219.01	1114.6	1196.94	1241.61	1583.93	1677.98	1176.85	1501.17	-0.351551	0.0481588	0.640847	-	HyS0002	5867763	5869049	+	1287	-	- && - && PF13855:Leucine rich repeat	-	1028	1114	1211	1245	1608	2009	78.0588	69.2754	74.3584	78.5524	101.489	107.331	RecName: Full=Insulin-like growth factor-binding protein complex acid labile subunit; Short=ALS; Flags: Precursor [Homo sapiens]
HyS0017.226g	311.867	307.167	338.03	404.893	422.579	392.558	319.021	406.677	-0.349517	0.0304003	0.59566	-	HyS0017	3137416	3143080	-	258	-	- && P55277.1 RecName: Full=V-type proton ATPase 16 kDa proteolipid subunit; Short=V-ATPase 16 kDa proteolipid subunit; AltName: Full=Vacuolar proton pump 16 kDa proteolipid subunit && -	-	263	307	342	406	429	470	99.6192	95.2338	104.754	127.784	135.067	125.257	RecName: Full=V-type proton ATPase 16 kDa proteolipid subunit; Short=V-ATPase 16 kDa proteolipid subunit; AltName: Full=Vacuolar proton pump 16 kDa proteolipid subunit [Rattus norvegicus]
HyS0023.257g	227309	192074	198787	224020	276218	283114	206057	261117	-0.341658	0.0415852	0.618054	-	HyS0023	3000909	3003154	-	2032	-	- && P11142.1 RecName: Full=Heat shock cognate 71 kDa protein; AltName: Full=Heat shock 70 kDa protein 8; AltName: Full=Lipopolysaccharide-associated protein 1; Short=LAP-1; Short=LPS-associated protein 1 >Q71U34.1 RecName: Full=Heat shock cognate 71 kDa	HSP70	191692	191970	201122	224632	280415	338965	9219.08	7561.05	7821.68	8976.7	11209.6	11469.8	RecName: Full=Heat shock cognate 71 kDa protein; AltName: Full=Heat shock 70 kDa protein 8 [Bos taurus]
HyS0010.139g	5582.77	4484.43	4473.46	6106.31	6228.36	5993.61	4846.89	6109.43	-0.334128	0.0336145	0.600733	-	HyS0010	1586738	1593961	+	1557	-	- && - && PF04505:Interferon-induced transmembrane protein	-	4708	4482	4526	6123	6323	7176	295.498	230.386	229.716	319.333	329.873	316.897	#N/A
HyS0001.139g	642.706	637.346	602.919	739.978	804.771	803.492	627.657	782.747	-0.319007	0.0275318	0.580917	-	HyS0001	2231544	2253631	+	4740	-	- && Q60467.1 RecName: Full=Collagen alpha-1(V) chain; Flags: Precursor && PF01391:Collagen triple helix repeat (20 copies)|PF01410:Fibrillar collagen C-terminal domain	Collagen	542	637	610	742	817	962	11.1745	10.7556	10.1699	12.7114	14.0009	13.9547	RecName: Full=Collagen alpha-1(XXIV) chain; Flags: Precursor [Homo sapiens]
HyS0018.157g	805.161	746.405	723.503	892.561	912.139	1029.84	758.356	944.846	-0.31808	0.0377811	0.612201	-	HyS0018	2134529	2137876	-	790	-	- && - && -	-	679	746	732	895	926	1233	83.9943	75.5761	73.2231	91.9951	95.213	107.315	#N/A
HyS0083.17g	6027.44	6037.27	6090.47	7627.16	7326.67	7304.09	6051.73	7419.3	-0.293913	0.0131887	0.517993	-	HyS0083	260603	265768	+	216	-	- && - && -	-	5083	6034	6162	7648	7438	8745	2299.71	2235.75	2254.41	2875.16	2797.14	2783.75	#N/A
HyS0001.164g	1164.46	1266.69	1173.22	1391.2	1499.22	1523.46	1201.46	1471.29	-0.292288	0.0348288	0.602713	-	HyS0001	2654675	2672718	+	2201	-	- && A4GTP4.1 RecName: Full=ETS domain-containing protein Elk-1 && PF00178:Ets-domain	Ets	982	1266	1187	1395	1522	1824	43.6012	46.0348	42.6182	51.4663	56.1703	56.9809	RecName: Full=ETS domain-containing protein Elk-1 [Rattus norvegicus]
HyS0004.135g	1270	1141.62	1209.79	1395.19	1525.81	1483.37	1207.14	1468.12	-0.282707	0.0424379	0.621757	-	HyS0004	2018754	2019316	+	563	-	- && - && -	-	1071	1141	1224	1399	1549	1776	185.904	162.2	171.806	201.78	223.489	216.9	#N/A
HyS0012.228g	2401.25	2310.25	2372.14	2946.95	2810.3	2849.81	2361.22	2869.02	-0.281062	0.0231421	0.564752	-	HyS0012	3369834	3411194	-	8187	-	- && Q96RW7.2 RecName: Full=Hemicentin-1; AltName: Full=Fibulin-6; Short=FIBL-6; Flags: Precursor && PF00090:Thrombospondin type 1 domain|PF12947:EGF domain|PF07645:Calcium-binding EGF domain	EGF_CA	2025	2309	2400	2955	2853	3412	24.1717	22.5721	23.166	29.309	28.3067	28.6556	RecName: Full=Hemicentin-1; AltName: Full=Fibulin-6; Short=FIBL-6; Flags: Precursor [Mus musculus]
HyS0064.55g	9484.06	8411.56	9082.33	10189.2	10893.5	11335.7	8992.65	10806.1	-0.265098	0.04994	0.647629	-	HyS0064	843647	844798	+	1152	-	- && - && PF07716:Basic region leucine zipper	bZIP_2	7998	8407	9189	10217	11059	13572	678.478	584.065	630.348	720.177	779.787	810.058	#N/A
																																	#N/A
																																	#N/A
																																	#N/A
																																	#N/A
																																	#N/A
																																	#N/A
																																	#N/A
																																	#N/A
																																	#N/A
																																	#N/A
																																	#N/A
																																	#N/A
																																	#N/A
																																	#N/A
																																	#N/A
																																	#N/A
																																	#N/A
																																	#N/A
																																	#N/A
																																	#N/A
																																	#N/A
																																	#N/A
																																	#N/A
																																	#N/A
																																	#N/A
																																	#N/A
																																	#N/A
																																	#N/A
																																	#N/A
																																	#N/A
																																	#N/A
																																	#N/A
																																	#N/A
																																	#N/A
																																	#N/A
																																	#N/A
																																	#N/A
																																	#N/A
																																	#N/A
																																	#N/A
																																	#N/A
																																	#N/A
																																	#N/A
																																	#N/A
																																	#N/A
																																	#N/A
																																	#N/A
																																	#N/A
																																	#N/A
																																	#N/A
																																	#N/A
																																	#N/A
																																	#N/A
																																	#N/A
																																	#N/A
																																	#N/A
																																	#N/A
																																	#N/A
																																	#N/A
																																	#N/A
																																	#N/A
																																	#N/A
																																	#N/A
																																	#N/A
																																	#N/A
																																	#N/A
																																	#N/A
																																	#N/A
																																	#N/A
																																	#N/A
																																	#N/A
																																	#N/A
																																	#N/A
																																	#N/A
																																	#N/A
																																	#N/A
																																	#N/A
																																	#N/A
																																	#N/A
																																	#N/A
																																	#N/A
																																	#N/A
																																	#N/A
																																	#N/A
																																	#N/A
																																	#N/A
																																	#N/A
																																	#N/A
																																	#N/A
																																	#N/A
																																	#N/A
																																	#N/A
																																	#N/A
																																	#N/A
																																	#N/A
																																	#N/A
																																	#N/A
																																	#N/A
																																	#N/A
																																	#N/A
																																	#N/A
																																	#N/A
																																	#N/A
																																	#N/A
																																	#N/A
																																	#N/A
																																	#N/A
																																	#N/A
																																	#N/A
																																	#N/A
																																	#N/A
																																	#N/A
																																	#N/A
																																	#N/A
																																	#N/A
																																	#N/A
																																	#N/A
																																	#N/A
																																	#N/A
																																	#N/A
																																	#N/A
																																	#N/A
																																	#N/A
																																	#N/A
																																	#N/A
																																	#N/A
																																	#N/A
																																	#N/A
																																	#N/A
																																	#N/A
																																	#N/A
																																	#N/A
																																	#N/A
																																	#N/A
																																	#N/A
																																	#N/A
																																	#N/A
																																	#N/A
																																	#N/A
																																	#N/A
																																	#N/A
																																	#N/A
																																	#N/A
																																	#N/A
																																	#N/A
																																	#N/A
																																	#N/A
																																	#N/A
																																	#N/A
																																	#N/A
																																	#N/A
																																	#N/A
																																	#N/A
																																	#N/A
																																	#N/A
																																	#N/A
																																	#N/A
																																	#N/A
																																	#N/A
																																	#N/A
																																	#N/A
																																	#N/A
																																	#N/A
																																	#N/A
																																	#N/A
																																	#N/A
																																	#N/A
																																	#N/A
																																	#N/A
																																	#N/A
																																	#N/A
																																	#N/A
																																	#N/A
																																	#N/A
																																	#N/A
																																	#N/A
																																	#N/A
																																	#N/A
																																	#N/A
																																	#N/A
																																	#N/A
																																	#N/A
																																	#N/A
																																	#N/A
																																	#N/A
																																	#N/A
																																	#N/A
																																	#N/A
																																	#N/A
																																	#N/A
																																	#N/A
																																	#N/A
																																	#N/A
																																	#N/A
																																	#N/A
																																	#N/A
																																	#N/A
																																	#N/A
																																	#N/A
																																	#N/A
																																	#N/A
																																	#N/A
																																	#N/A
																																	#N/A
																																	#N/A
																																	#N/A
																																	#N/A
																																	#N/A
																																	#N/A
																																	#N/A
																																	#N/A
																																	#N/A
																																	#N/A
																																	#N/A
																																	#N/A
																																	#N/A
																																	#N/A
																																	#N/A
																																	#N/A
																																	#N/A
																																	#N/A
																																	#N/A
																																	#N/A
																																	#N/A
																																	#N/A
																																	#N/A
																																	#N/A
																																	#N/A
																																	#N/A
																																	#N/A
																																	#N/A
																																	#N/A
																																	#N/A
																																	#N/A
																																	#N/A
																																	#N/A
																																	#N/A
																																	#N/A
																																	#N/A
																																	#N/A
																																	#N/A
																																	#N/A
																																	#N/A
																																	#N/A
																																	#N/A
																																	#N/A
																																	#N/A
																																	#N/A
																																	#N/A
																																	#N/A
																																	#N/A
																																	#N/A
																																	#N/A
																																	#N/A
																																	#N/A
																																	#N/A
																																	#N/A
																																	#N/A
																																	#N/A
																																	#N/A
																																	#N/A
																																	#N/A
																																	#N/A
																																	#N/A
																																	#N/A
																																	#N/A
																																	#N/A
																																	#N/A
																																	#N/A
																																	#N/A
																																	#N/A
																																	#N/A
																																	#N/A
																																	#N/A
																																	#N/A
																																	#N/A
																																	#N/A
																																	#N/A
																																	#N/A
																																	#N/A
																																	#N/A
																																	#N/A
																																	#N/A
																																	#N/A
																																	#N/A
																																	#N/A
																																	#N/A
																																	#N/A
																																	#N/A
																																	#N/A
																																	#N/A
																																	#N/A
																																	#N/A
																																	#N/A
																																	#N/A
																																	#N/A
																																	#N/A
																																	#N/A
																																	#N/A
																																	#N/A
																																	#N/A
																																	#N/A
																																	#N/A
																																	#N/A
																																	#N/A
																																	#N/A
																																	#N/A
																																	#N/A
																																	#N/A
																																	#N/A
																																	#N/A
																																	#N/A
																																	#N/A
																																	#N/A
																																	#N/A
																																	#N/A
																																	#N/A
																																	#N/A
																																	#N/A
																																	#N/A
																																	#N/A
																																	#N/A
																																	#N/A
																																	#N/A
																																	#N/A
																																	#N/A
																																	#N/A
																																	#N/A
																																	#N/A
																																	#N/A
																																	#N/A
																																	#N/A
																																	#N/A
																																	#N/A
																																	#N/A
																																	#N/A
																																	#N/A
																																	#N/A
																																	#N/A
																																	#N/A
																																	#N/A
																																	#N/A
																																	#N/A
																																	#N/A
																																	#N/A
																																	#N/A
																																	#N/A
																																	#N/A
																																	#N/A
																																	#N/A
																																	#N/A
																																	#N/A
																																	#N/A
																																	#N/A
																																	#N/A
																																	#N/A
																																	#N/A
																																	#N/A
																																	#N/A
																																	#N/A
																																	#N/A
																																	#N/A
																																	#N/A
																																	#N/A
																																	#N/A
																																	#N/A
																																	#N/A
																																	#N/A
																																	#N/A
																																	#N/A
																																	#N/A
																																	#N/A
																																	#N/A
																																	#N/A
																																	#N/A
																																	#N/A
																																	#N/A
																																	#N/A
																																	#N/A
																																	#N/A
																																	#N/A
																																	#N/A
																																	#N/A
																																	#N/A
																																	#N/A
																																	#N/A
																																	#N/A
																																	#N/A
																																	#N/A
																																	#N/A
																																	#N/A
																																	#N/A
																																	#N/A
																																	#N/A
																																	#N/A
																																	#N/A
																																	#N/A
																																	#N/A
																																	#N/A
																																	#N/A
																																	#N/A
																																	#N/A
																																	#N/A
																																	#N/A
																																	#N/A
																																	#N/A
																																	#N/A
																																	#N/A
																																	#N/A
																																	#N/A
																																	#N/A
																																	#N/A
																																	#N/A
																																	#N/A
																																	#N/A
																																	#N/A
																																	#N/A
																																	#N/A
																																	#N/A
																																	#N/A
																																	#N/A
																																	#N/A
																																	#N/A
																																	#N/A
																																	#N/A
																																	#N/A
																																	#N/A
																																	#N/A
																																	#N/A
																																	#N/A
																																	#N/A
																																	#N/A
																																	#N/A
																																	#N/A
																																	#N/A
																																	#N/A
																																	#N/A
																																	#N/A
																																	#N/A
																																	#N/A
																																	#N/A
																																	#N/A
																																	#N/A
																																	#N/A
																																	#N/A
																																	#N/A
																																	#N/A
																																	#N/A
																																	#N/A
																																	#N/A
																																	#N/A
																																	#N/A
																																	#N/A
																																	#N/A
																																	#N/A
																																	#N/A
																																	#N/A
																																	#N/A
																																	#N/A
																																	#N/A
																																	#N/A
																																	#N/A
																																	#N/A
																																	#N/A
																																	#N/A
																																	#N/A
																																	#N/A
																																	#N/A
																																	#N/A
																																	#N/A
																																	#N/A
																																	#N/A
																																	#N/A
																																	#N/A
																																	#N/A
																																	#N/A
																																	#N/A
																																	#N/A
																																	#N/A
																																	#N/A
																																	#N/A
																																	#N/A
																																	#N/A
																																	#N/A
																																	#N/A
																																	#N/A
																																	#N/A
																																	#N/A
																																	#N/A
																																	#N/A
																																	#N/A
																																	#N/A
																																	#N/A
																																	#N/A
																																	#N/A
																																	#N/A
																																	#N/A
																																	#N/A
																																	#N/A
																																	#N/A
																																	#N/A
																																	#N/A
																																	#N/A
																																	#N/A
																																	#N/A
																																	#N/A
																																	#N/A
																																	#N/A
																																	#N/A
																																	#N/A
																																	#N/A
																																	#N/A
																																	#N/A
																																	#N/A
																																	#N/A
																																	#N/A
																																	#N/A
																																	#N/A
																																	#N/A
																																	#N/A
																																	#N/A
																																	#N/A
																																	#N/A
																																	#N/A
																																	#N/A
																																	#N/A
																																	#N/A
																																	#N/A
																																	#N/A
																																	#N/A
																																	#N/A
																																	#N/A
																																	#N/A
																																	#N/A
																																	#N/A
																																	#N/A
																																	#N/A
																																	#N/A
																																	#N/A
																																	#N/A
																																	#N/A
																																	#N/A
																																	#N/A
																																	#N/A
																																	#N/A
																																	#N/A
																																	#N/A
																																	#N/A
																																	#N/A
																																	#N/A
																																	#N/A
																																	#N/A
																																	#N/A
																																	#N/A
																																	#N/A
																																	#N/A
																																	#N/A
																																	#N/A
																																	#N/A
																																	#N/A
																																	#N/A
																																	#N/A
																																	#N/A
																																	#N/A
																																	#N/A
																																	#N/A
																																	#N/A
																																	#N/A
																																	#N/A
																																	#N/A
																																	#N/A
																																	#N/A
																																	#N/A
																																	#N/A
																																	#N/A
																																	#N/A
																																	#N/A
																																	#N/A
																																	#N/A
																																	#N/A
																																	#N/A
																																	#N/A
																																	#N/A
																																	#N/A
																																	#N/A
																																	#N/A
																																	#N/A
																																	#N/A
																																	#N/A
																																	#N/A
																																	#N/A
																																	#N/A
																																	#N/A
																																	#N/A
																																	#N/A
																																	#N/A
																																	#N/A
																																	#N/A
																																	#N/A
																																	#N/A
																																	#N/A
																																	#N/A
																																	#N/A
																																	#N/A
																																	#N/A
																																	#N/A
																																	#N/A
																																	#N/A
																																	#N/A
																																	#N/A
																																	#N/A
																																	#N/A
																																	#N/A
																																	#N/A
																																	#N/A
																																	#N/A
																																	#N/A
																																	#N/A
																																	#N/A
																																	#N/A
																																	#N/A
																																	#N/A
																																	#N/A
																																	#N/A
																																	#N/A
																																	#N/A
																																	#N/A
																																	#N/A
																																	#N/A
																																	#N/A
																																	#N/A
																																	#N/A
																																	#N/A
																																	#N/A
																																	#N/A
																																	#N/A
																																	#N/A
																																	#N/A
																																	#N/A
																																	#N/A
																																	#N/A
																																	#N/A
																																	#N/A
																																	#N/A
																																	#N/A
																																	#N/A
																																	#N/A
																																	#N/A
																																	#N/A
																																	#N/A
																																	#N/A
																																	#N/A
																																	#N/A
																																	#N/A
																																	#N/A
																																	#N/A
																																	#N/A
																																	#N/A
																																	#N/A
																																	#N/A
																																	#N/A
																																	#N/A
																																	#N/A
																																	#N/A
																																	#N/A
																																	#N/A
																																	#N/A
																																	#N/A
																																	#N/A
																																	#N/A
																																	#N/A
																																	#N/A
																																	#N/A
																																	#N/A
																																	#N/A
																																	#N/A
																																	#N/A
																																	#N/A
																																	#N/A
																																	#N/A
																																	#N/A
																																	#N/A
																																	#N/A
																																	#N/A
																																	#N/A
																																	#N/A
																																	#N/A
																																	#N/A
																																	#N/A
																																	#N/A
																																	#N/A
																																	#N/A
																																	#N/A
																																	#N/A
																																	#N/A
																																	#N/A
																																	#N/A
																																	#N/A
																																	#N/A
																																	#N/A
																																	#N/A
																																	#N/A
																																	#N/A
																																	#N/A
																																	#N/A
																																	#N/A
																																	#N/A
																																	#N/A
																																	#N/A
																																	#N/A
																																	#N/A
																																	#N/A
																																	#N/A
																																	#N/A
																																	#N/A
																																	#N/A
																																	#N/A
																																	#N/A
																																	#N/A
																																	#N/A
																																	#N/A
																																	#N/A
																																	#N/A
																																	#N/A
																																	#N/A
																																	#N/A
																																	#N/A
																																	#N/A
																																	#N/A
																																	#N/A
																																	#N/A
																																	#N/A
																																	#N/A
																																	#N/A
																																	#N/A
																																	#N/A
																																	#N/A
																																	#N/A
																																	#N/A
																																	#N/A
																																	#N/A
																																	#N/A
																																	#N/A
																																	#N/A
																																	#N/A
																																	#N/A
																																	#N/A
																																	#N/A
																																	#N/A
																																	#N/A
																																	#N/A
																																	#N/A
																																	#N/A
																																	#N/A
																																	#N/A
																																	#N/A
																																	#N/A
																																	#N/A
																																	#N/A
																																	#N/A
																																	#N/A
																																	#N/A
																																	#N/A
																																	#N/A
																																	#N/A
																																	#N/A
																																	#N/A
																																	#N/A
																																	#N/A
																																	#N/A
																																	#N/A
																																	#N/A
																																	#N/A
																																	#N/A
																																	#N/A
																																	#N/A
																																	#N/A
																																	#N/A
																																	#N/A
																																	#N/A
																																	#N/A
																																	#N/A
																																	#N/A
																																	#N/A
																																	#N/A
																																	#N/A
																																	#N/A
																																	#N/A
																																	#N/A
																																	#N/A
																																	#N/A
																																	#N/A
																																	#N/A
																																	#N/A
																																	#N/A
																																	#N/A
																																	#N/A
																																	#N/A
																																	#N/A
																																	#N/A
																																	#N/A
																																	#N/A
																																	#N/A
																																	#N/A
																																	#N/A
																																	#N/A
																																	#N/A
																																	#N/A
																																	#N/A
																																	#N/A
																																	#N/A
																																	#N/A
																																	#N/A
																																	#N/A
																																	#N/A
																																	#N/A
																																	#N/A
																																	#N/A
																																	#N/A
																																	#N/A
																																	#N/A
																																	#N/A
																																	#N/A
																																	#N/A
																																	#N/A
																																	#N/A
																																	#N/A
																																	#N/A
																																	#N/A
																																	#N/A
																																	#N/A
																																	#N/A
																																	#N/A
																																	#N/A
																																	#N/A
																																	#N/A
																																	#N/A
																																	#N/A
																																	#N/A
																																	#N/A
																																	#N/A
																																	#N/A
																																	#N/A
																																	#N/A
																																	#N/A
																																	#N/A
																																	#N/A
																																	#N/A
																																	#N/A
																																	#N/A
																																	#N/A
																																	#N/A
																																	#N/A
																																	#N/A
																																	#N/A
																																	#N/A
																																	#N/A
																																	#N/A
																																	#N/A
																																	#N/A
																																	#N/A
																																	#N/A
																																	#N/A
																																	#N/A
																																	#N/A
																																	#N/A
																																	#N/A
																																	#N/A
																																	#N/A
																																	#N/A
																																	#N/A
																																	#N/A
																																	#N/A
																																	#N/A
																																	#N/A
																																	#N/A
																																	#N/A
																																	#N/A
																																	#N/A
																																	#N/A
																																	#N/A
																																	#N/A
																																	#N/A
																																	#N/A
																																	#N/A
																																	#N/A
																																	#N/A
																																	#N/A
																																	#N/A
																																	#N/A
																																	#N/A
																																	#N/A
																																	#N/A
																																	#N/A
																																	#N/A
																																	#N/A
																																	#N/A
																																	#N/A
																																	#N/A
																																	#N/A
																																	#N/A
																																	#N/A
																																	#N/A
																																	#N/A
																																	#N/A
																																	#N/A
																																	#N/A
																																	#N/A
																																	#N/A
																																	#N/A
																																	#N/A
																																	#N/A
																																	#N/A
																																	#N/A
																																	#N/A
																																	#N/A
																																	#N/A
																																	#N/A
																																	#N/A
																																	#N/A
																																	#N/A
																																	#N/A
																																	#N/A
																																	#N/A
																																	#N/A
																																	#N/A
																																	#N/A
																																	#N/A
																																	#N/A
																																	#N/A
																																	#N/A
																																	#N/A
																																	#N/A
																																	#N/A
																																	#N/A
																																	#N/A
																																	#N/A
																																	#N/A
																																	#N/A
																																	#N/A
																																	#N/A
																																	#N/A
																																	#N/A
																																	#N/A
																																	#N/A
																																	#N/A
																																	#N/A
																																	#N/A
																																	#N/A
																																	#N/A
																																	#N/A
																																	#N/A
																																	#N/A
																																	#N/A
																																	#N/A
																																	#N/A
																																	#N/A
																																	#N/A
																																	#N/A
																																	#N/A
																																	#N/A
																																	#N/A
																																	#N/A
																																	#N/A
																																	#N/A
																																	#N/A
																																	#N/A
																																	#N/A
																																	#N/A
																																	#N/A
																																	#N/A
																																	#N/A
																																	#N/A
																																	#N/A
																																	#N/A
																																	#N/A
																																	#N/A
																																	#N/A
																																	#N/A
																																	#N/A
																																	#N/A
																																	#N/A
																																	#N/A
																																	#N/A
																																	#N/A
																																	#N/A
																																	#N/A
																																	#N/A
																																	#N/A
																																	#N/A
																																	#N/A
																																	#N/A
																																	#N/A
																																	#N/A
																																	#N/A
																																	#N/A
																																	#N/A
																																	#N/A
																																	#N/A
																																	#N/A
																																	#N/A
																																	#N/A
																																	#N/A
																																	#N/A
																																	#N/A
																																	#N/A
																																	#N/A
																																	#N/A
																																	#N/A
																																	#N/A
																																	#N/A
																																	#N/A
																																	#N/A
																																	#N/A
																																	#N/A
																																	#N/A
																																	#N/A
																																	#N/A
																																	#N/A
																																	#N/A
																																	#N/A
																																	#N/A
																																	#N/A
																																	#N/A
																																	#N/A
																																	#N/A
																																	#N/A
																																	#N/A
																																	#N/A
																																	#N/A
																																	#N/A
																																	#N/A
																																	#N/A
																																	#N/A
																																	#N/A
																																	#N/A
																																	#N/A
																																	#N/A
																																	#N/A
																																	#N/A
																																	#N/A
																																	#N/A
																																	#N/A
																																	#N/A
																																	#N/A
																																	#N/A
																																	#N/A
																																	#N/A
																																	#N/A
																																	#N/A
																																	#N/A
																																	#N/A
																																	#N/A
																																	#N/A
																																	#N/A
																																	#N/A
																																	#N/A
																																	#N/A
																																	#N/A
																																	#N/A
																																	#N/A
																																	#N/A
																																	#N/A
																																	#N/A
																																	#N/A
																																	#N/A
																																	#N/A
																																	#N/A
																																	#N/A
																																	#N/A
																																	#N/A
																																	#N/A
																																	#N/A
																																	#N/A
																																	#N/A
																																	#N/A
																																	#N/A
																																	#N/A
																																	#N/A
																																	#N/A
																																	#N/A
																																	#N/A
																																	#N/A
																																	#N/A
																																	#N/A
																																	#N/A
																																	#N/A
																																	#N/A
																																	#N/A
																																	#N/A
																																	#N/A
																																	#N/A
																																	#N/A
																																	#N/A
																																	#N/A
																																	#N/A
																																	#N/A
																																	#N/A
																																	#N/A
																																	#N/A
																																	#N/A
																																	#N/A
																																	#N/A
																																	#N/A
																																	#N/A
																																	#N/A
																																	#N/A
																																	#N/A
																																	#N/A
																																	#N/A
																																	#N/A
																																	#N/A
																																	#N/A
																																	#N/A
																																	#N/A
																																	#N/A
																																	#N/A
																																	#N/A
																																	#N/A
																																	#N/A
																																	#N/A
																																	#N/A
																																	#N/A
																																	#N/A
																																	#N/A
																																	#N/A
																																	#N/A
																																	#N/A
																																	#N/A
																																	#N/A
																																	#N/A
																																	#N/A
																																	#N/A
																																	#N/A
																																	#N/A
																																	#N/A
																																	#N/A
																																	#N/A
																																	#N/A
																																	#N/A
																																	#N/A
																																	#N/A
																																	#N/A
																																	#N/A
																																	#N/A
																																	#N/A
																																	#N/A
																																	#N/A
																																	#N/A
																																	#N/A
																																	#N/A
																																	#N/A
																																	#N/A
																																	#N/A
																																	#N/A
																																	#N/A
																																	#N/A
																																	#N/A
																																	#N/A
																																	#N/A
																																	#N/A
																																	#N/A
																																	#N/A
																																	#N/A
																																	#N/A
																																	#N/A
																																	#N/A
																																	#N/A
																																	#N/A
																																	#N/A
																																	#N/A
																																	#N/A
																																	#N/A
																																	#N/A
																																	#N/A
																																	#N/A
																																	#N/A
																																	#N/A
																																	#N/A
																																	#N/A
																																	#N/A
																																	#N/A
																																	#N/A
																																	#N/A
																																	#N/A
																																	#N/A
																																	#N/A
																																	#N/A
																																	#N/A
																																	#N/A
																																	#N/A
																																	#N/A
																																	#N/A
																																	#N/A
																																	#N/A
																																	#N/A
																																	#N/A
																																	#N/A
																																	#N/A
																																	#N/A
																																	#N/A
																																	#N/A
																																	#N/A
																																	#N/A
																																	#N/A
																																	#N/A
																																	#N/A
																																	#N/A
																																	#N/A
																																	#N/A
																																	#N/A
																																	#N/A
																																	#N/A
																																	#N/A
																																	#N/A
																																	#N/A
																																	#N/A
																																	#N/A
																																	#N/A
																																	#N/A
																																	#N/A
																																	#N/A
																																	#N/A
																																	#N/A
																																	#N/A
																																	#N/A
																																	#N/A
																																	#N/A
																																	#N/A
																																	#N/A
																																	#N/A
																																	#N/A
																																	#N/A
																																	#N/A
																																	#N/A
																																	#N/A
																																	#N/A
																																	#N/A
																																	#N/A
																																	#N/A
																																	#N/A
																																	#N/A
																																	#N/A
																																	#N/A
																																	#N/A
																																	#N/A
																																	#N/A
																																	#N/A
																																	#N/A
																																	#N/A
																																	#N/A
																																	#N/A
																																	#N/A
																																	#N/A
																																	#N/A
																																	#N/A
																																	#N/A
																																	#N/A
																																	#N/A
																																	#N/A
																																	#N/A
																																	#N/A
																																	#N/A
																																	#N/A
																																	#N/A
																																	#N/A
																																	#N/A
																																	#N/A
																																	#N/A
																																	#N/A
																																	#N/A
																																	#N/A
																																	#N/A
																																	#N/A
																																	#N/A
																																	#N/A
																																	#N/A
																																	#N/A
																																	#N/A
																																	#N/A
																																	#N/A
																																	#N/A
																																	#N/A
																																	#N/A
																																	#N/A
																																	#N/A
																																	#N/A
																																	#N/A
																																	#N/A
																																	#N/A
																																	#N/A
																																	#N/A
																																	#N/A
																																	#N/A
																																	#N/A
																																	#N/A
																																	#N/A
																																	#N/A
																																	#N/A
																																	#N/A
																																	#N/A
																																	#N/A
																																	#N/A
																																	#N/A
																																	#N/A
																																	#N/A
																																	#N/A
																																	#N/A
																																	#N/A
																																	#N/A
																																	#N/A
																																	#N/A
																																	#N/A
																																	#N/A
																																	#N/A
																																	#N/A
																																	#N/A
																																	#N/A
																																	#N/A
																																	#N/A
																																	#N/A
																																	#N/A
																																	#N/A
																																	#N/A
																																	#N/A
																																	#N/A
																																	#N/A
																																	#N/A
																																	#N/A
																																	#N/A
																																	#N/A
																																	#N/A
																																	#N/A
																																	#N/A
																																	#N/A
																																	#N/A
																																	#N/A
																																	#N/A
																																	#N/A
																																	#N/A
																																	#N/A
																																	#N/A
																																	#N/A
																																	#N/A
																																	#N/A
																																	#N/A
																																	#N/A
																																	#N/A
																																	#N/A
																																	#N/A
																																	#N/A
																																	#N/A
																																	#N/A
																																	#N/A
																																	#N/A
																																	#N/A
																																	#N/A
																																	#N/A
																																	#N/A
																																	#N/A
																																	#N/A
																																	#N/A
																																	#N/A
																																	#N/A
																																	#N/A
																																	#N/A
																																	#N/A
																																	#N/A
																																	#N/A
																																	#N/A
																																	#N/A
																																	#N/A
																																	#N/A
																																	#N/A
																																	#N/A
																																	#N/A
																																	#N/A
																																	#N/A
																																	#N/A
																																	#N/A
																																	#N/A
																																	#N/A
																																	#N/A
																																	#N/A
																																	#N/A
																																	#N/A
																																	#N/A
																																	#N/A
																																	#N/A
																																	#N/A
																																	#N/A
																																	#N/A
																																	#N/A
																																	#N/A
																																	#N/A
																																	#N/A
																																	#N/A
																																	#N/A
																																	#N/A
																																	#N/A
																																	#N/A
																																	#N/A
																																	#N/A
																																	#N/A
																																	#N/A
																																	#N/A
																																	#N/A
																																	#N/A
																																	#N/A
																																	#N/A
																																	#N/A
																																	#N/A
																																	#N/A
																																	#N/A
																																	#N/A
																																	#N/A
																																	#N/A
																																	#N/A
																																	#N/A
																																	#N/A
																																	#N/A
																																	#N/A
																																	#N/A
																																	#N/A
																																	#N/A
																																	#N/A
																																	#N/A
																																	#N/A
																																	#N/A
																																	#N/A
																																	#N/A
																																	#N/A
																																	#N/A
																																	#N/A
																																	#N/A
																																	#N/A
																																	#N/A
																																	#N/A
																																	#N/A
																																	#N/A
																																	#N/A
																																	#N/A
																																	#N/A
																																	#N/A
																																	#N/A
																																	#N/A
																																	#N/A
																																	#N/A
																																	#N/A
																																	#N/A
																																	#N/A
																																	#N/A
																																	#N/A
																																	#N/A
																																	#N/A
																																	#N/A
																																	#N/A
																																	#N/A
																																	#N/A
																																	#N/A
																																	#N/A
																																	#N/A
																																	#N/A
																																	#N/A
																																	#N/A
																																	#N/A
																																	#N/A
																																	#N/A
																																	#N/A
[truncated: 110 more rows]

## Sheet: 5h hpi_up regulated
gene_id	shRNA_5H_1	shRNA_5H_2	shRNA_5H_3	crtl_5H_1	crtl_5H_2	crtl_5H_3	B	A	log2FoldChange	pvalue	padj	gene_name	gene_chr	gene_start	gene_end	gene_strand	gene_length	gene_biotype	gene_description	tf_family	shRNA_5H_1_count	shRNA_5H_2_count	shRNA_5H_3_count	crtl_5H_1_count	crtl_5H_2_count	crtl_5H_3_count	shRNA_5H_1_fpkm	shRNA_5H_2_fpkm	shRNA_5H_3_fpkm	crtl_5H_1_fpkm	crtl_5H_2_fpkm	crtl_5H_3_fpkm	#N/A
HyS0064.47g	0	6.00326	5.93035	0	0	0	3.97787	0	4.53907	0.0346422	0.602713	-	HyS0064	727438	731925	-	789	-	- && - && -	-	0	6	6	0	0	0	0	0.608621	0.60095	0	0	0	#N/A
HyS0045.31g	0	3.00163	7.90713	0	0	0	3.63625	0	4.40976	0.0483433	0.641859	-	HyS0045	414452	415258	-	657	-	- && - && -	-	0	3	8	0	0	0	0	0.36545	0.962252	0	0	0	#N/A
HyS0001.322g	4.74322	3.00163	0.988392	0	0	0	2.91108	0	4.06962	0.0434535	0.624342	-	HyS0001	4733170	4734345	+	1176	-	- && - && -	-	4	3	1	0	0	0	0.332399	0.204167	0.0671981	0	0	0	#N/A
HyS0032.79g	3.55741	3.00163	1.97678	0	0	0	2.84527	0	4.04204	0.0383404	1	-	HyS0032	987127	996244	+	1437	-	- && - && -	-	3	3	2	0	0	0	0.204019	0.167085	0.109986	0	0	0	#N/A
HyS0055.121g	3.55741	1.00054	3.95357	0	0	0	2.83717	0	4.03895	0.0454279	1	-	HyS0055	1744588	1752363	+	1257	-	- && Q9BH09.1 RecName: Full=Hepatocyte growth factor; AltName: Full=Hepatopoietin-A; AltName: Full=Scatter factor; Short=SF; Contains: RecName: Full=Hepatocyte growth factor alpha chain; Contains: RecName: Full=Hepatocyte growth factor beta chain; Flags:	Astacin	3	1	4	0	0	0	0.233235	0.0636704	0.251472	0	0	0	#N/A
HyS0242.1g	2.37161	4.00217	1.97678	0	0	0	2.78352	0	4.01676	0.0419837	1	-	HyS0242	11582	12199	+	618	-	- && O42980.2 RecName: Full=NEDD8-specific protease 1 && PF02902:Ulp1 protease family, C-terminal catalytic domain	Peptidase_C48	2	4	2	0	0	0	0.316263	0.518017	0.255744	0	0	0	#N/A
HyS0048.115g	0	142.077	29.6518	6.98092	3.94013	1.67046	57.2429	4.19717	3.77474	0.0394425	0.614544	-	HyS0048	1522510	1523351	-	330	-	- && - && -	-	0	142	30	7	4	2	0	34.4387	7.18409	1.72247	0.984597	0.416716	#N/A
HyS0084.20g	5.92902	6.00326	0.988392	0.997275	0	0	4.30689	0.332425	3.67595	0.0348304	0.602713	-	HyS0084	201301	207309	-	3141	-	- && O69671.1 RecName: Full=Hercynine oxygenase; AltName: Full=Gamma-glutamyl hercynylcysteine S-oxide synthase && PF03781:Sulfatase-modifying factor enzyme 1|PF00266:Aminotransferase class-V	DUF323	5	6	1	1	0	0	0.155564	0.152882	0.0251592	0.0258524	0	0	#N/A
HyS0035.25g	1.1858	9.00488	1.97678	0.997275	0	0	4.05582	0.332425	3.60567	0.0468438	0.637077	-	HyS0035	389403	390642	+	749	-	- && - && -	-	1	9	2	1	0	0	0.130474	0.961686	0.211015	0.108414	0	0	#N/A
HyS0019.215g	1.1858	15.0081	15.8143	0.997275	0	1.67046	10.6694	0.889245	3.55339	0.00679477	0.44824	-	HyS0019	3518204	3520457	+	2119	-	- && - && PF03281:Mab-21 protein	-	1	15	16	1	0	2	0.0461186	0.566543	0.596696	0.0383211	0	0.0648969	#N/A
HyS0048.116g	8.30063	142.077	15.8143	5.98365	4.92516	4.17615	55.3973	5.02832	3.46787	0.000188059	0.0841139	-	HyS0048	1528735	1529770	+	336	-	- && - && -	-	7	142	16	6	5	5	2.03594	33.8237	3.76309	1.45004	1.20877	1.02319	#N/A
HyS0004.403g	4.74322	306.166	205.585	13.9618	19.7006	15.0341	172.165	16.2322	3.40753	0.00730239	0.466217	-	HyS0004	5429062	5431192	-	1655	-	- && - && PF01490:Transmembrane amino acid transporter protein	Aa_trans	4	306	208	14	20	18	0.236194	14.7978	9.93184	0.686908	0.981622	0.747824	RecName: Full=Vesicular inhibitory amino acid transporter; AltName: Full=GABA and glycine transporter; AltName: Full=Solute carrier family 32 member 1; AltName: Full=Vesicular GABA transporter [Xenopus tropicalis]
HyS0063.35g	0	10.0054	8.89553	0.997275	0	0.83523	6.30032	0.610835	3.36311	0.0398389	0.614544	-	HyS0063	798249	798944	+	696	-	- && - && -	-	0	10	9	1	0	1	0	1.14991	1.02187	0.11667	0	0.0987905	#N/A
HyS0071.37g	1.1858	17.0092	12.8491	0.997275	0	2.50569	10.348	1.16766	3.11007	0.014129	0.517993	-	HyS0071	646840	653339	+	882	-	- && - && -	-	1	17	13	1	0	3	0.1108	1.5426	1.16477	0.0920662	0	0.233871	#N/A
HyS0107.6g	116.209	8.00434	3.95357	4.98637	4.92516	5.01138	42.7222	4.9743	3.09691	0.00281021	0.350794	-	HyS0107	234306	236975	+	462	-	- && O60688.1 RecName: Full=Protein yippee-like 1 >Q9DG42.1 RecName: Full=Protein yippee-like 1; AltName: Full=DGL-1; AltName: Full=Qdgl-1 >Q65Z59.1 RecName: Full=Protein yippee-like 1 && PF03226:Yippee zinc-binding/DNA-binding /Mis18, centromere assembly	-	98	8	4	5	5	6	20.7296	1.38586	0.684199	0.878813	0.879105	0.892964	RecName: Full=Protein yippee-like 1 [Homo sapiens]
HyS0002.473g	3.55741	75.0407	19.7678	4.98637	6.89522	1.67046	32.7886	4.51735	2.87763	0.00273321	0.350794	-	HyS0002	7000200	7006642	-	2748	-	- && - && PF06119:Nidogen-like	-	3	75	20	5	7	2	0.106687	2.18432	0.575145	0.147748	0.206916	0.0500424	#N/A
HyS0033.205g	3.55741	13.0071	5.93035	0	0	3.34092	7.49827	1.11364	2.67775	0.0432791	0.624342	-	HyS0033	2582064	2586064	-	939	-	- && Q9UH36.1 RecName: Full=SRR1-like protein; AltName: Full=SRR1 domain-containing protein && PF07985:SRR1	SRR1	3	13	6	0	0	4	0.312221	1.10803	0.504952	0	0	0.2929	RecName: Full=SRR1-like protein; AltName: Full=SRR1 domain-containing protein [Homo sapiens]
HyS0046.45g	10.6722	5.00271	19.7678	2.99182	0.985032	1.67046	11.8143	1.88244	2.65916	0.00604038	0.424857	-	HyS0046	893345	896077	+	1125	-	- && Q96RW7.2 RecName: Full=Hemicentin-1; AltName: Full=Fibulin-6; Short=FIBL-6; Flags: Precursor && PF00090:Thrombospondin type 1 domain|PF01400:Astacin (Peptidase family M12A)|PF00629:MAM domain, meprin/A5/mu	TSP_1	9	5	20	3	1	2	0.781803	0.355705	1.40489	0.21654	0.0722038	0.122237	#N/A
HyS0037.155g	3.55741	10.0054	8.89553	2.99182	0	0.83523	7.48612	1.27568	2.58218	0.0286565	0.588861	-	HyS0037	2259568	2263849	+	2925	-	- && - && PF00282:Pyridoxal-dependent decarboxylase conserved domain	-	3	10	9	3	0	1	0.100231	0.273619	0.243154	0.0832845	0	0.0235071	RecName: Full=L-tyrosine decarboxylase; Short=TDC [Levilactobacillus brevis]
HyS2042.1g	26.0877	83.045	30.6401	1.99455	11.8204	10.0228	46.591	7.9459	2.54678	0.000156137	0.081435	-	HyS2042	82	11494	-	1299	-	- && P38692.1 RecName: Full=Serine/threonine-protein kinase KIC1; AltName: Full=Kinase that interacts with CDC31; AltName: Full=N-rich kinase 1 && PF00069:Protein kinase domain	Pkinase	22	83	31	2	12	12	1.65509	5.11377	1.88589	0.125023	0.750386	0.63518	#N/A
HyS0122.5g	3.55741	28.0152	24.7098	2.99182	6.89522	0	18.7608	3.29568	2.54065	0.0140125	0.517993	-	HyS0122	137623	138752	-	898	-	- && - && -	-	3	28	25	3	7	0	0.326477	2.49548	2.20003	0.271277	0.63319	0	#N/A
HyS0017.53g	1.1858	58.0315	8.89553	0	5.91019	6.68184	22.7043	4.19734	2.42908	0.0468212	0.637077	-	HyS0017	552493	554011	-	780	-	- && - && PF08357:SEFIR domain	-	1	58	9	0	6	8	0.125289	5.95122	0.911827	0	0.62484	0.705212	#N/A
HyS0015.12g	3.55741	64.0347	13.8375	8.97547	4.92516	1.67046	27.1432	5.19036	2.40489	0.013927	0.517993	-	HyS0015	231477	248863	-	966	-	- && Q2TBV5.1 RecName: Full=General transcription factor IIH subunit 2; AltName: Full=General transcription factor IIH polypeptide 2 && PF04056:Ssl1-like|PF07975:TFIIH C1-like domain	-	3	64	14	9	5	2	0.303495	5.30244	1.14529	0.756544	0.420441	0.142357	RecName: Full=General transcription factor IIH subunit 2; AltName: Full=General transcription factor IIH polypeptide 2 [Bos taurus]
HyS0006.348g	5.92902	7.0038	6.91874	0.997275	1.97006	0.83523	6.61719	1.26752	2.40361	0.0279617	0.582234	-	HyS0006	5528806	5540036	-	1662	-	- && - && -	-	5	7	7	1	2	1	0.293999	0.337085	0.332837	0.0488582	0.0977488	0.0413708	#N/A
HyS0087.9g	7.11483	48.026	65.2339	12.9646	4.92516	5.84661	40.1249	7.91211	2.35374	0.00196506	0.306513	-	HyS0087	127891	142117	+	3027	-	- && Q99715.2 RecName: Full=Collagen alpha-1(XII) chain; Flags: Precursor && PF00092:von Willebrand factor type A domain	VWA	6	48	66	13	5	7	0.193707	1.26912	1.72304	0.348738	0.134175	0.159005	#N/A
HyS0003.76g	43.8748	6.00326	2.96518	4.98637	4.92516	0.83523	17.6144	3.58225	2.30476	0.033282	0.600132	-	HyS0003	975150	979879	-	1290	-	- && Q41420.1 PUTATIVE PSEUDOGENE: RecName: Full=Putative calmodulin-3; Short=CaM-3 && PF13499:EF-hand domain pair|PF13903:PMP-22/EMP/MP20/Claudin tight junction	-	37	6	3	5	5	1	2.80297	0.372249	0.183779	0.314738	0.314842	0.0533009	#N/A
HyS0062.134g	9.48643	205.111	187.794	22.9373	24.6258	35.9149	134.131	27.826	2.26896	0.0336853	0.600733	-	HyS0062	1689959	1695323	-	2568	-	- && - && PF01414:Delta serrate ligand	-	8	205	190	23	25	43	0.30444	6.38898	5.84686	0.72728	0.790783	1.15133	#N/A
HyS0040.60g	4.74322	6.00326	11.8607	1.99455	1.97006	0.83523	7.53572	1.59995	2.26753	0.0299728	0.594572	-	HyS0040	619457	623110	+	315	-	- && - && -	-	4	6	12	2	2	1	1.24096	1.52445	3.01048	0.51557	0.515741	0.21828	#N/A
HyS0012.107g	8.30063	74.0401	53.3732	10.97	4.92516	13.3637	45.238	9.75295	2.21189	0.00243397	0.33409	-	HyS0012	1671208	1672245	-	1038	-	- && - && -	-	7	74	54	11	5	16	0.659034	5.70567	4.11113	0.860526	0.391278	1.05986	#N/A
HyS0038.126g	652.192	9526.17	8531.8	1870.89	962.376	1242.82	6236.72	1358.7	2.19858	0.0257068	0.573669	-	HyS0038	1869429	1881721	+	1579	-	- && D3Z5L6.2 RecName: Full=MFS-type transporter SLC18B1; AltName: Full=Solute carrier family 18 member B1 && PF07690:Major Facilitator Superfamily	MFS_1	550	9521	8632	1876	977	1488	34.0399	482.584	432.01	96.476	50.2603	64.7956	RecName: Full=MFS-type transporter SLC18B1; AltName: Full=Solute carrier family 18 member B1 [Mus musculus]
HyS0104.14g	3.55741	11.006	5.93035	0.997275	0.985032	2.50569	6.83124	1.496	2.16958	0.0472786	0.637383	-	HyS0104	239334	240103	+	399	-	- && - && -	-	3	11	6	1	1	3	0.734777	2.20644	1.18835	0.203515	0.203582	0.516979	#N/A
HyS0044.95g	1996.89	13852.5	12987.5	2424.37	1806.55	2265.98	9612.29	2165.63	2.1501	0.00489475	0.405901	-	HyS0044	1132266	1161337	-	7676	-	- && O08653.1 RecName: Full=Telomerase protein component 1; Short=rTLP1; AltName: Full=Telomerase-associated protein 1; Short=Telomerase protein 1; AltName: Full=p230; AltName: Full=p240; AltName: Full=p80 telomerase homolog && PF05729:NACHT domain|PF1327	NACHT	1684	13845	13140	2431	1834	2713	21.4395	144.355	135.277	25.7169	19.4078	24.3019	RecName: Full=Telomerase protein component 1; AltName: Full=Telomerase-associated protein 1; Short=Telomerase protein 1; AltName: Full=p240; AltName: Full=p80 telomerase homolog [Homo sapiens]
HyS0023.42g	2.37161	24.013	17.7911	3.9891	1.97006	4.17615	14.7252	3.37844	2.12711	0.0202729	0.550692	-	HyS0023	646543	648824	+	984	-	- && - && -	-	2	24	18	4	2	5	0.198629	1.95204	1.44558	0.330091	0.1651	0.349381	#N/A
HyS0009.208g	9.48643	37.0201	38.5473	9.97275	6.89522	3.34092	28.3513	6.7363	2.09559	0.00256923	0.345542	-	HyS0009	3179737	3187806	-	1036	-	- && - && PF01549:ShK domain-like	ShTK	8	37	39	10	7	4	0.754636	2.85834	2.97488	0.783806	0.548846	0.265476	#N/A
HyS0049.120g	2.37161	28.0152	40.5241	6.98092	4.92516	5.01138	23.637	5.63915	2.07788	0.0153109	0.520521	-	HyS0049	1574394	1582737	+	1998	-	- && Q27960.1 RecName: Full=Sodium-dependent phosphate transport protein 2B; Short=Sodium-phosphate transport protein 2B; AltName: Full=Na(+)-dependent phosphate cotransporter 2B; AltName: Full=Sodium/phosphate cotransporter 2B; Short=Na(+)/Pi cotransport	Na_Pi_cotrans	2	28	41	7	5	6	0.0978231	1.12159	1.62163	0.284493	0.203276	0.206481	RecName: Full=Sodium-dependent phosphate transport protein 2B; Short=Sodium-phosphate transport protein 2B; AltName: Full=Na(+)-dependent phosphate cotransporter 2B; AltName: Full=Sodium/phosphate cotransporter 2B; Short=Na(+)/Pi cotransporter 2B; Short=NaPi-2b; AltName: Full=Solute carrier family 34 member 2; Short=rNaPi IIb [Rattus norvegicus]
HyS0013.291g	8.30063	75.0407	62.2687	8.97547	10.8353	15.0341	48.5367	11.615	2.06275	0.00306905	0.350794	-	HyS0013	3815236	3820410	+	2388	-	- && - && PF01414:Delta serrate ligand	-	7	75	63	9	11	18	0.286464	2.51362	2.08483	0.306039	0.374172	0.518278	#N/A
HyS0071.48g	4.74322	29.0157	29.6518	4.98637	0.985032	9.18753	21.1369	5.05298	2.05257	0.018915	0.547632	-	HyS0071	802626	804369	+	1626	-	- && - && -	-	4	29	30	5	1	11	0.240407	1.42741	1.45803	0.2497	0.0499565	0.465154	#N/A
HyS0070.37g	9.48643	10.0054	10.8723	1.99455	1.97006	3.34092	10.1214	2.43518	2.03882	0.0146533	0.520447	-	HyS0070	336120	336892	-	504	-	- && - && -	-	8	10	11	2	2	4	1.5512	1.58797	1.72475	0.322232	0.322338	0.5457	#N/A
HyS0003.64g	930.856	1602.87	5869.07	711.057	662.926	689.9	2800.93	687.961	2.02556	0.00783881	0.474021	-	HyS0003	870390	871010	-	621	-	- && P62249.2 RecName: Full=40S ribosomal protein S16 >P62250.2 RecName: Full=40S ribosomal protein S16 >P14131.4 RecName: Full=40S ribosomal protein S16 >Q29201.4 RecName: Full=40S ribosomal protein S16 >Q3T0X6.3 RecName: Full=40S ribosomal protein S16 &	-	785	1602	5938	713	673	826	123.534	206.464	755.637	93.2323	88.0311	91.4562	RecName: Full=40S ribosomal protein S16 [Mus musculus]
HyS0033.167g	43.8748	4.00217	16.8027	6.98092	2.9551	5.84661	21.5599	5.26088	2.02372	0.018769	0.547632	-	HyS0033	2124250	2125526	+	849	-	- && Q13795.1 RecName: Full=ADP-ribosylation factor-related protein 1; Short=ARF-related protein 1; Short=ARP >Q5R579.1 RecName: Full=ADP-ribosylation factor-related protein 1; Short=ARF-related protein 1 && PF00025:ADP-ribosylation factor family	Arf	37	4	17	7	3	7	4.25894	0.377072	1.58236	0.669513	0.287029	0.566911	RecName: Full=ADP-ribosylation factor-related protein 1; Short=ARF-related protein 1; Short=ARP [Homo sapiens]
HyS0048.19g	36.7599	35.019	200.644	22.9373	31.521	13.3637	90.8075	22.6073	2.01204	0.00271621	0.350794	-	HyS0048	300509	302817	-	414	-	- && - && PF03670:Uncharacterised protein family (UPF0184)	-	31	35	203	23	32	16	7.3176	6.76613	38.749	4.51124	6.27859	2.65732	#N/A
HyS0008.114g	20.1587	284.154	274.773	64.8229	38.4162	40.9263	193.029	48.0551	2.00705	0.0405077	0.614544	-	HyS0008	1699759	1704136	+	1275	-	- && P34579.2 RecName: Full=Vesicular GABA transporter; AltName: Full=Uncoordinated protein 47; Short=Protein unc-47 && PF01490:Transmembrane amino acid transporter protein	Aa_trans	17	284	278	65	39	49	1.303	17.8271	17.2305	4.13973	2.48466	2.64247	RecName: Full=Vesicular inhibitory amino acid transporter; AltName: Full=GABA and glycine transporter; AltName: Full=Solute carrier family 32 member 1; AltName: Full=Vesicular GABA transporter [Xenopus tropicalis]
HyS0084.2g	13.0438	32.0174	13.8375	3.9891	5.91019	5.01138	19.6329	4.97022	1.98631	0.00348636	0.367666	-	HyS0084	3052	5234	+	1062	-	- && - && PF12847:Methyltransferase domain	-	11	32	14	4	6	6	1.01222	2.41156	1.04176	0.305847	0.458922	0.388464	#N/A
HyS0016.193g	15.4155	17.0092	4.94196	0.997275	0.985032	7.51707	12.4555	3.16646	1.93168	0.0466503	0.637077	-	HyS0016	2565352	2566750	+	264	-	- && - && -	-	13	17	5	1	1	9	4.81223	5.15368	1.49669	0.307585	0.307687	2.34403	#N/A
HyS0012.198g	7.11483	14.0076	10.8723	3.9891	3.94013	0.83523	10.6649	2.92149	1.90479	0.0264323	0.573669	-	HyS0012	2845696	2850714	+	1178	-	- && - && PF13385:Concanavalin A-like lectin/glucanases superfamily	-	6	14	11	4	4	1	0.497752	0.951164	0.737924	0.27573	0.275821	0.0583686	#N/A
HyS0017.57g	13.0438	126.068	150.236	22.9373	20.6857	34.2444	96.4492	25.9558	1.89365	0.00487816	0.405901	-	HyS0017	579104	588200	-	1731	-	- && - && PF08357:SEFIR domain	-	11	126	152	23	21	41	0.621016	5.82567	6.93922	1.07895	0.98545	1.62859	#N/A
HyS0026.30g	28.4593	285.155	52.3848	35.9019	37.4312	25.8921	122	33.0751	1.88602	0.0064497	0.441031	-	HyS0026	433704	441012	-	1464	-	- && B1AUH1.1 RecName: Full=Receptor-type tyrosine-protein phosphatase U; Short=R-PTP-U; AltName: Full=Ftp-1; AltName: Full=Pancreatic carcinoma phosphatase 2; Short=PCP-2; AltName: Full=Protein-tyrosine phosphatase-lamda; Short=PTP-lambda; Short=PTPlambd	Y_phosphatase	24	285	53	36	38	31	1.60205	15.5803	2.86088	1.99678	2.10841	1.45595	RecName: Full=Receptor-type tyrosine-protein phosphatase epsilon; Short=Protein-tyrosine phosphatase epsilon; Short=R-PTP-epsilon; Flags: Precursor [Homo sapiens]
HyS0123.3g	14.2297	5.00271	14.8259	0.997275	5.91019	2.50569	11.3527	3.13772	1.85665	0.0374617	0.609986	-	HyS0123	36416	49733	+	585	-	- && A2VCX1.1 RecName: Full=TIP41-like protein && PF04176:TIP41-like family	-	12	5	15	1	6	3	2.00462	0.684048	2.02628	0.138807	0.833121	0.352606	RecName: Full=TIP41-like protein [Mus musculus]
HyS0044.151g	4.74322	25.0136	9.88392	2.99182	2.9551	5.01138	13.2136	3.65277	1.85179	0.030998	0.59566	-	HyS0044	2015871	2018312	+	1302	-	- && - && PF01607:Chitin binding Peritrophin-A domain	CBM_14	4	25	10	3	3	6	0.300231	1.53674	0.606951	0.187102	0.187164	0.316858	#N/A
HyS1361.1g	47.4322	120.065	213.493	31.9128	51.2216	24.2217	126.997	35.7854	1.83298	0.000436127	0.13998	-	HyS1361	774	3909	+	1014	-	- && A5A6P2.1 RecName: Full=Acid ceramidase; Short=AC; Short=ACDase; Short=Acid CDase; AltName: Full=Acylsphingosine deacylase; AltName: Full=N-acylsphingosine amidohydrolase; Flags: Precursor && PF02275:Linear amide C-N hydrolases, choloylglycine hydrola	-	40	120	216	32	52	29	3.85504	9.47144	16.8337	2.5626	4.1656	1.96646	RecName: Full=Acid ceramidase; Short=AC; Short=ACDase; Short=Acid CDase; AltName: Full=Acylsphingosine deacylase; AltName: Full=N-acylethanolamine hydrolase ASAH1; AltName: Full=N-acylsphingosine amidohydrolase; Contains: RecName: Full=Acid ceramidase subunit alpha; Contains: RecName: Full=Acid ceramidase subunit beta; Flags: Precursor [Pan troglodytes]
HyS0098.16g	7.11483	7.0038	11.8607	2.99182	0.985032	3.34092	8.65977	2.43926	1.81756	0.0438056	0.625387	-	HyS0098	256558	258070	+	1029	-	- && - && -	-	6	7	12	3	1	4	0.569827	0.544446	0.921574	0.236742	0.07894	0.267282	#N/A
HyS0105.18g	14.2297	52.0282	39.5357	12.9646	5.91019	11.6932	35.2645	10.1893	1.79461	0.00277864	0.350794	-	HyS0105	302860	319004	+	1482	-	- && - && PF00629:MAM domain, meprin/A5/mu	-	12	52	40	13	6	14	0.791298	2.8082	2.13293	0.712301	0.328863	0.649538	#N/A
HyS0004.404g	18.9729	183.099	125.526	23.9346	33.4911	39.2558	109.199	32.2272	1.76126	0.00510114	0.41034	-	HyS0004	5432822	5435107	-	1572	-	- && - && PF01490:Transmembrane amino acid transporter protein	Aa_trans	16	183	127	24	34	47	0.99466	9.31689	6.38433	1.23973	1.75687	2.05575	RecName: Full=Vesicular inhibitory amino acid transporter; AltName: Full=GABA and glycine transporter; AltName: Full=Solute carrier family 32 member 1; AltName: Full=Vesicular GABA transporter [Xenopus tropicalis]
HyS0045.44g	4.74322	27.0146	29.6518	11.9673	3.94013	2.50569	20.4699	6.1377	1.75963	0.0361492	0.60296	-	HyS0045	533216	534472	+	1146	-	- && - && -	-	4	27	30	12	4	3	0.341101	1.88561	2.06872	0.850286	0.283523	0.179995	#N/A
HyS0048.85g	11.858	19.0103	14.8259	0.997275	3.94013	8.3523	15.2314	4.4299	1.75408	0.0214827	0.561181	-	HyS0048	1164443	1180076	+	334	-	- && - && -	-	10	19	15	1	4	10	2.92591	4.55281	3.54903	0.243121	0.972805	2.05863	#N/A
HyS0026.193g	11.858	132.072	27.675	23.9346	11.8204	15.8694	57.2015	17.2081	1.73702	0.0215608	0.561181	-	HyS0026	2533824	2538392	-	633	-	- && Q9US04.1 RecName: Full=Gamma-glutamyltranspeptidase 1; AltName: Full=Gamma-glutamyltransferase 1; AltName: Full=Glutathione hydrolase 1; Contains: RecName: Full=Gamma-glutamyltranspeptidase 1 heavy chain; Contains: RecName: Full=Gamma-glutamyltranspe	-	10	132	28	24	12	19	1.54384	16.6895	3.49558	3.07876	1.53989	2.06383	RecName: Full=Glutathione hydrolase 3; AltName: Full=Gamma-glutamyltransferase 3; AltName: Full=Gamma-glutamyltranspeptidase 3; AltName: Full=Gamma-glutamyltranspeptidase 4 [Arabidopsis thaliana]
HyS0040.129g	10.6722	21.0114	27.675	8.97547	5.91019	3.34092	19.7862	6.07553	1.72774	0.00932343	0.490172	-	HyS0040	1507410	1509360	+	1167	-	- && - && PF00385:Chromo (CHRromatin Organisation MOdifier) domain	Chromo	9	21	28	9	6	4	0.753666	1.44019	1.89606	0.626239	0.417631	0.235675	#N/A
HyS0062.7g	10.6722	26.0141	15.8143	5.98365	5.91019	4.17615	17.5002	5.35666	1.7239	0.00924464	0.490172	-	HyS0062	113182	115768	+	1332	-	- && P69478.1 RecName: Full=Carbohydrate sulfotransferase 11; AltName: Full=Chondroitin 4-O-sulfotransferase 1; AltName: Full=Chondroitin 4-sulfotransferase 1; Short=C4S-1; Short=C4ST-1; Short=C4ST1 && PF03567:Sulfotransferase family	-	9	26	16	6	6	5	0.660306	1.56222	0.949249	0.365776	0.365898	0.258101	RecName: Full=Carbohydrate sulfotransferase 11; AltName: Full=Chondroitin 4-O-sulfotransferase 1; AltName: Full=Chondroitin 4-sulfotransferase 1; Short=C4S-1; Short=C4ST-1; Short=C4ST1 [Rattus norvegicus]
HyS0001.76g	5.92902	15.0081	19.7678	5.98365	5.91019	0.83523	13.5683	4.24302	1.71083	0.0435805	0.624342	-	HyS0001	1413908	1423303	-	1164	-	- && P02784.2 RecName: Full=Seminal plasma protein PDC-109; AltName: Full=BSP-A1 and BSP-A2; AltName: Full=Seminal vesicle secretory protein 109; Short=SVSP109; Flags: Precursor && PF00040:Fibronectin type II domain	-	5	15	20	6	6	1	0.419782	1.03136	1.35782	0.418569	0.418708	0.0590706	RecName: Full=Epididymal sperm-binding protein 1; AltName: Full=Epididymal secretory protein 12; Flags: Precursor [Sus scrofa]
HyS0031.134g	16.6013	46.025	23.7214	17.9509	1.97006	6.68184	28.7825	8.86762	1.7086	0.0195821	0.547632	-	HyS0031	1821721	1835182	+	1338	-	- && Q8VHI5.2 RecName: Full=Vitrin; Flags: Precursor && PF00092:von Willebrand factor type A domain	VWA	14	46	24	18	2	8	1.02254	2.75153	1.41749	1.09241	0.121419	0.41111	RecName: Full=Vitrin; AltName: Full=Akhirin; Flags: Precursor [Mus musculus]
HyS0015.140g	7.11483	10.0054	22.733	3.9891	5.91019	2.50569	13.2844	4.13499	1.70608	0.0314876	0.596198	-	HyS0015	2150860	2152413	+	1554	-	- && P79282.1 RecName: Full=Alpha-(1,6)-fucosyltransferase; Short=Alpha1-6FucT; AltName: Full=Fucosyltransferase 8; AltName: Full=GDP-L-Fuc:N-acetyl-beta-D-glucosaminide alpha1,6-fucosyltransferase; AltName: Full=GDP-fucose--glycoprotein fucosyltransferas	-	6	10	23	4	6	3	0.377318	0.515017	1.16961	0.209015	0.313626	0.132738	RecName: Full=Alpha-(1,6)-fucosyltransferase; Short=Alpha1-6FucT; AltName: Full=Fucosyltransferase 8; AltName: Full=GDP-L-Fuc:N-acetyl-beta-D-glucosaminide alpha1,6-fucosyltransferase; AltName: Full=GDP-fucose--glycoprotein fucosyltransferase; AltName: Full=Glycoprotein 6-alpha-L-fucosyltransferase [Sus scrofa]
HyS0042.141g	5.92902	14.0076	18.7794	2.99182	3.94013	5.01138	12.9054	3.98111	1.69753	0.0273831	0.579244	-	HyS0042	1409702	1438254	-	828	-	- && - && PF01400:Astacin (Peptidase family M12A)|PF00629:MAM domain, meprin/A5/mu	Astacin	5	14	19	3	4	6	0.590129	1.35323	1.81338	0.294211	0.392412	0.498248	#N/A
HyS0010.22g	9.48643	19.0103	24.7098	6.98092	2.9551	6.68184	17.7355	5.53929	1.68116	0.0133053	0.517993	-	HyS0010	286032	286689	+	658	-	- && Q58DV5.1 RecName: Full=39S ribosomal protein L30, mitochondrial; Short=L30mt; Short=MRP-L30; Flags: Precursor && PF00327:Ribosomal protein L30p/L7e	-	8	19	25	7	3	8	1.18815	2.311	3.00247	0.863855	0.370346	0.835966	#N/A
HyS0011.99g	9.48643	16.0087	56.3383	9.97275	4.92516	10.858	27.2778	8.5853	1.66928	0.0246647	0.569324	-	HyS0011	1159621	1161599	+	1424	-	- && Q26636.1 RecName: Full=Cathepsin L; Contains: RecName: Full=Cathepsin L heavy chain; Contains: RecName: Full=Cathepsin L light chain; Flags: Precursor && PF08246:Cathepsin propeptide inhibitor domain (I29)|PF00112:Papain family cysteine protease	Peptidase_C1	8	16	57	10	5	13	0.549019	0.899254	3.16322	0.570241	0.285215	0.627708	RecName: Full=Cathepsin L; Contains: RecName: Full=Cathepsin L heavy chain; Contains: RecName: Full=Cathepsin L light chain; Flags: Precursor [Sarcophaga peregrina]
HyS0013.65g	3.55741	30.0163	47.4428	3.9891	10.8353	10.858	27.0055	8.56081	1.65904	0.0423517	0.621757	-	HyS0013	935770	939557	+	1374	-	- && - && -	-	3	30	48	4	11	13	0.213374	1.74746	2.7607	0.236397	0.650307	0.650551	#N/A
HyS0018.229g	14.2297	41.0222	25.6982	10.97	3.94013	10.858	26.9834	8.58938	1.65111	0.0077862	0.47352	-	HyS0018	2971080	2972223	+	1144	-	- && - && -	-	12	41	26	11	4	13	1.02509	2.86834	1.79602	0.780792	0.284018	0.781343	#N/A
HyS0091.24g	7.11483	38.0206	41.5125	11.9673	5.91019	10.0228	28.8826	9.30008	1.6414	0.0171561	0.536944	-	HyS0091	467619	478358	+	1152	-	- && - && -	-	6	38	42	12	6	12	0.508986	2.64	2.88112	0.845858	0.423069	0.716231	#N/A
HyS0058.21g	10.6722	50.0271	55.3499	19.9455	5.91019	11.6932	38.6831	12.5163	1.63542	0.0151651	0.520521	-	HyS0058	213258	224390	+	963	-	- && O42115.1 RecName: Full=Aristaless-related homeobox protein; Short=ARX && PF00046:Homeobox domain	Homeobox	9	50	56	20	6	14	0.913321	4.15543	4.59543	1.68645	0.506101	0.9996	RecName: Full=Aristaless-related homeobox protein; Short=ARX [Danio rerio]
HyS0068.61g	1613.88	6790.68	6981.01	2196	1369.19	1419.06	5128.52	1661.42	1.62626	0.000361575	0.123157	-	HyS0068	692592	712074	+	3062	-	- && O43592.2 RecName: Full=Exportin-T; AltName: Full=Exportin(tRNA); AltName: Full=tRNA exportin && PF08389:Exportin 1-like protein	-	1361	6787	7063	2202	1390	1699	43.437	177.397	182.284	58.3957	36.8742	38.1516	RecName: Full=Exportin-T; AltName: Full=Exportin(tRNA); AltName: Full=tRNA exportin [Homo sapiens]
HyS0005.348g	4936.5	35191.1	32223.5	9856.07	6724.81	6921.55	24117	7834.14	1.62221	0.0370309	0.606522	-	HyS0005	4121151	4126367	+	1362	-	- && Q12894.3 RecName: Full=Interferon-related developmental regulator 2; AltName: Full=Protein SKMC15 && PF05004:Interferon-related developmental regulator (IFRD)|PF04836:Interferon-related protein conserved region	-	4163	35172	32602	9883	6827	8287	298.701	2066.77	1891.61	589.224	407.16	418.355	RecName: Full=Interferon-related developmental regulator 1; AltName: Full=IRPR; AltName: Full=Nerve growth factor-inducible protein PC4 [Rattus norvegicus]
HyS0033.156g	16.6013	32.0174	32.6169	6.98092	6.89522	12.5285	27.0785	8.80153	1.6139	0.00348013	0.367666	-	HyS0033	1973566	1990335	-	1095	-	- && Q5ZL36.1 RecName: Full=Protrudin; AltName: Full=Zinc finger FYVE domain-containing protein 27 && -	-	14	32	33	7	7	15	1.24946	2.33888	2.38157	0.519102	0.519274	0.941893	#N/A
HyS0064.12g	24.9019	67.0364	59.3035	24.9319	10.8353	14.1989	50.4139	16.6554	1.60699	0.00179103	0.303322	-	HyS0064	160068	163634	+	1569	-	- && - && -	-	21	67	60	25	11	17	1.30799	3.41762	3.02199	1.29386	0.569485	0.74499	#N/A
HyS0091.22g	13.0438	71.0385	67.2106	14.9591	16.7455	18.3751	50.431	16.6932	1.59893	0.00711195	0.460072	-	HyS0091	458915	461097	+	1152	-	- && - && -	-	11	71	68	15	17	22	0.933141	4.93263	4.66467	1.05732	1.1987	1.31309	#N/A
HyS0007.29g	16.6013	22.0119	27.675	3.9891	9.85032	8.3523	22.0961	7.39724	1.57812	0.00635038	0.436164	-	HyS0007	348787	349847	-	1061	-	- && - && -	-	14	22	28	4	10	10	1.2895	1.65951	2.08548	0.306135	0.765592	0.648051	#N/A
HyS0017.314g	22.5303	45.0244	25.6982	10.97	8.86529	11.6932	31.0843	10.5095	1.56557	0.00207178	0.314346	-	HyS0017	4381197	4389850	-	4056	-	- && - && PF00086:Thyroglobulin type-1 repeat	-	19	45	26	11	9	14	0.457786	0.887947	0.50657	0.220223	0.180242	0.237331	#N/A
HyS0040.7g	16.6013	113.061	81.0481	50.861	5.91019	15.0341	70.2369	23.9351	1.55868	0.0422744	0.621757	-	HyS0040	89188	92214	-	939	-	- && P17945.1 RecName: Full=Hepatocyte growth factor; AltName: Full=Hepatopoietin-A; AltName: Full=Scatter factor; Short=SF; Contains: RecName: Full=Hepatocyte growth factor alpha chain; Contains: RecName: Full=Hepatocyte growth factor beta chain; Flags:	Astacin	14	113	82	51	6	18	1.45703	9.63131	6.90101	4.41035	0.519037	1.31805	#N/A
HyS0060.35g	49.8038	12.0065	22.733	2.99182	6.89522	18.3751	28.1811	9.4207	1.55678	0.0382569	0.612443	-	HyS0060	476086	477793	-	1342	-	- && P77775.1 RecName: Full=Epimerase family protein YfcH && PF01370:NAD dependent epimerase/dehydratase family|PF08338:Domain of unknown function (DUF1731)	Epimerase	42	12	23	3	7	22	3.05847	0.715651	1.35438	0.181525	0.4237	1.12718	RecName: Full=Epimerase family protein SDR39U1; AltName: Full=Short-chain dehydrogenase/reductase family 39U member 1 [Bos taurus]
HyS0016.226g	10.6722	50.0271	34.5937	11.9673	9.85032	10.858	31.7644	10.8919	1.55206	0.0108633	0.504053	-	HyS0016	2953730	2959529	+	2515	-	- && - && -	-	9	50	35	12	10	13	0.349713	1.59113	1.09975	0.387447	0.322979	0.35541	#N/A
HyS3663.1g	10.6722	22.0119	30.6401	4.98637	4.92516	11.6932	21.1081	7.20159	1.54092	0.0194029	0.547632	-	HyS3663	218	10919	-	954	-	- && - && -	-	9	22	31	5	5	14	0.921937	1.84564	2.5679	0.425589	0.42573	1.00903	#N/A
HyS0060.108g	17.7871	38.0206	25.6982	11.9673	8.86529	7.51707	27.1686	9.44988	1.53721	0.00417509	0.38731	-	HyS0060	1553522	1556501	-	933	-	- && - && -	-	15	38	26	12	9	9	1.57115	3.25968	2.2022	1.0444	0.783562	0.663263	#N/A
HyS0070.27g	107.908	568.308	550.534	131.64	157.605	134.472	408.917	141.239	1.53475	0.00181973	0.303322	-	HyS0070	249364	253363	-	2060	-	- && Q9PU45.1 RecName: Full=Radixin && PF09380:FERM C-terminal PH-like domain|PF00373:FERM central domain|PF09379:FERM N-terminal domain|PF00769:Ezrin/radixin/moesin family	Band_41	91	568	557	132	160	161	4.31699	22.0675	21.3674	5.20326	6.30907	5.37382	RecName: Full=Radixin; AltName: Full=ESP10 [Mus musculus]
HyS0012.224g	14.2297	30.0163	54.3615	9.97275	13.7904	10.858	32.8692	11.5404	1.51866	0.00886553	0.488653	-	HyS0012	3295875	3311847	+	4427	-	- && C6KFA3.1 RecName: Full=G-protein coupled receptor 126; Flags: Precursor && PF02140:Galactose binding lectin domain|PF00002:7 transmembrane receptor (Secretin family)|PF01825:GPCR proteolysis site, GPS, motif	7tm_2	12	30	55	10	14	13	0.264898	0.542356	0.981788	0.183425	0.25688	0.20191	RecName: Full=Adhesion G-protein coupled receptor G6; AltName: Full=G-protein coupled receptor 126; Contains: RecName: Full=ADGRG6 N-terminal fragment; Short=ADGRG6-NTF; Contains: RecName: Full=ADGRG6 C-terminal fragment; Short=ADGRG6-CTF; Flags: Precursor [Danio rerio]
HyS0125.9g	4.74322	18.0098	19.7678	6.98092	3.94013	4.17615	14.1736	5.0324	1.51165	0.0481883	0.640847	-	HyS0125	141013	141261	+	249	-	- && - && -	-	4	18	20	7	4	5	1.56988	5.78556	6.34739	2.2828	1.30489	1.38069	#N/A
HyS0439.3g	11.858	19.0103	24.7098	7.9782	5.91019	5.84661	18.526	6.57833	1.50647	0.0131595	0.517993	-	HyS0439	12068	13709	-	1642	-	- && - && -	-	10	19	25	8	6	7	0.59516	0.92609	1.20318	0.395627	0.296818	0.293123	#N/A
HyS0012.44g	148.226	571.31	567.337	174.523	144.8	136.143	428.957	151.822	1.49988	0.000610927	0.175799	-	HyS0012	687769	704384	+	2517	-	- && - && PF04824:Conserved region of Rad21 / Rec8 like protein|PF04825:N terminus of Rad21 / Rec8 like protein	Rad21_Rec8_N	125	571	574	175	147	163	4.85326	18.1562	18.0216	5.64577	4.74402	4.45276	#N/A
HyS0010.54g	23.7161	187.101	208.551	37.8964	58.1169	52.6195	139.789	49.5443	1.49813	0.0136162	0.517993	-	HyS0010	628918	639433	-	8641	-	- && - && -	-	20	187	211	38	59	63	0.22619	1.73201	1.92967	0.357099	0.554626	0.501304	#N/A
HyS0052.7g	744.685	4813.61	4674.1	1473.97	1026.4	1127.56	3410.8	1209.31	1.49598	0.0468453	0.637077	-	HyS0052	102235	105125	-	624	-	- && - && -	-	628	4811	4729	1478	1042	1350	98.3518	617.054	598.893	192.335	135.642	148.756	#N/A
HyS0052.48g	15.4155	10.0054	13.8375	4.98637	2.9551	5.84661	13.0861	4.59603	1.49504	0.0308617	0.59566	-	HyS0052	644059	649859	-	1759	-	- && - && PF13695:Zinc-binding domain	-	13	10	14	5	3	7	0.722245	0.454995	0.628965	0.23082	0.138538	0.273626	#N/A
HyS0019.109g	52.1754	203.11	174.945	93.7438	29.551	30.9035	143.41	51.3994	1.48489	0.00866058	0.486395	-	HyS0019	2132870	2135591	+	1083	-	- && - && -	-	44	203	177	94	30	37	3.97037	15.0017	12.9154	7.04803	2.25012	2.34908	#N/A
HyS0035.47g	14.2297	11.006	13.8375	1.99455	8.86529	3.34092	13.0244	4.73359	1.46706	0.0488012	0.642367	-	HyS0035	767068	774997	-	1381	-	- && - && -	-	12	11	14	2	9	4	0.84917	0.637487	0.801122	0.117599	0.529372	0.199155	#N/A
HyS0014.100g	118.58	406.22	397.333	130.643	92.593	111.921	307.378	111.719	1.46164	0.000557871	0.167544	-	HyS0014	1406176	1411700	+	2068	-	- && - && -	-	100	406	402	131	94	134	4.7256	15.7126	15.3617	5.14386	3.69224	4.45532	#N/A
HyS1188.2g	85.3779	64.0347	32.6169	17.9509	23.6408	24.2217	60.6765	21.9378	1.46015	0.000950754	0.224606	-	HyS1188	21396	26770	+	849	-	- && Q9Z1G4.3 RecName: Full=V-type proton ATPase 116 kDa subunit a isoform 1; Short=V-ATPase 116 kDa isoform a1; AltName: Full=Clathrin-coated vesicle/synaptic vesicle proton pump 116 kDa subunit; AltName: Full=Vacuolar adenosine triphosphatase subunit Ac	-	72	64	33	18	24	29	8.28766	6.03316	3.07164	1.7216	2.29623	2.34863	RecName: Full=V-type proton ATPase 116 kDa subunit a1; Short=V-ATPase 116 kDa subunit a1; AltName: Full=Clathrin-coated vesicle/synaptic vesicle proton pump 116 kDa subunit; AltName: Full=Vacuolar adenosine triphosphatase subunit Ac116; AltName: Full=Vacuolar proton pump subunit 1; AltName: Full=Vacuolar proton translocating ATPase 116 kDa subunit a isoform 1 [Mus musculus]
HyS0033.107g	116.209	624.339	571.29	151.586	139.875	186.256	437.279	159.239	1.4578	0.00308148	0.350794	-	HyS0033	1525418	1535925	-	4143	-	- && A6H7I3.1 RecName: Full=Protein angel homolog 2 && PF03372:Endonuclease/Exonuclease/phosphatase family	Exo_endo_phos	98	624	578	152	142	223	2.31163	12.0543	11.025	2.97918	2.78411	3.70096	RecName: Full=Protein angel homolog 2 [Bos taurus]
HyS0066.7g	65.2192	492.267	252.04	90.752	105.398	102.733	269.842	99.6279	1.43855	0.00788867	0.475313	-	HyS0066	102759	111746	-	1830	-	- && Q4R8E0.1 RecName: Full=Eukaryotic translation initiation factor 2-alpha kinase 1; AltName: Full=Heme-regulated eukaryotic initiation factor eIF-2-alpha kinase; AltName: Full=Hemin-sensitive initiation factor 2-alpha kinase && PF00069:Protein kinase d	Pkinase	55	492	255	91	107	123	2.9371	21.5172	11.0117	4.03793	4.74947	4.62145	RecName: Full=Eukaryotic translation initiation factor 2-alpha kinase 1; AltName: Full=Heme-controlled repressor; Short=HCR; AltName: Full=Heme-regulated eukaryotic initiation factor eIF-2-alpha kinase; AltName: Full=Heme-regulated inhibitor; Short=hHRI; AltName: Full=Hemin-sensitive initiation factor 2-alpha kinase [Homo sapiens]
HyS0013.178g	9.48643	41.0222	38.5473	7.9782	9.85032	15.0341	29.6853	10.9542	1.43778	0.0226251	0.562561	-	HyS0013	2372163	2376003	-	1875	-	- && - && PF01414:Delta serrate ligand	-	8	41	39	8	10	18	0.416961	1.75007	1.64372	0.346463	0.433223	0.660079	#N/A
HyS0046.145g	18.9729	37.0201	33.6053	8.97547	9.85032	14.1989	29.8661	11.0082	1.43709	0.00445617	0.393726	-	HyS0046	2165998	2172337	-	1830	-	- && Q9D0C4.1 RecName: Full=tRNA (guanine(37)-N1)-methyltransferase; AltName: Full=M1G-methyltransferase; AltName: Full=tRNA [GM37] methyltransferase; AltName: Full=tRNA methyltransferase 5 homolog && PF02475:Met-10+ like-protein	-	16	37	34	9	10	17	0.854429	1.61817	1.46822	0.399356	0.443876	0.638738	RecName: Full=tRNA (guanine(37)-N1)-methyltransferase; AltName: Full=M1G-methyltransferase; AltName: Full=tRNA [GM37] methyltransferase; AltName: Full=tRNA methyltransferase 5 homolog [Mus musculus]
HyS0011.184g	15.4155	96.0521	63.2571	22.9373	16.7455	25.0569	58.2415	21.5799	1.43508	0.014938	0.520521	-	HyS0011	2295434	2295913	+	480	-	- && - && PF15365:Proline-rich nuclear receptor coactivator	-	13	96	64	23	17	30	2.64673	16.0067	10.5367	3.89095	2.87687	4.29739	#N/A
HyS1975.2g	18.9729	16.0087	12.8491	5.98365	5.91019	5.84661	15.9435	5.91348	1.42635	0.0194659	0.547632	-	HyS1975	2243	13909	-	2058	-	- && Q22795.2 RecName: Full=Probable histone-lysine N-methyltransferase set-1 && -	-	16	16	13	6	6	7	0.759769	0.622225	0.499186	0.236742	0.23682	0.233871	#N/A
HyS1826.2g	9.48643	44.0239	52.3848	13.9618	15.7605	10.0228	35.2984	13.2484	1.42553	0.0229664	0.564752	-	HyS1826	12001	18501	+	1086	-	- && O94988.2 RecName: Full=Protein FAM13A && PF00620:RhoGAP domain	RhoGAP	8	44	53	14	16	12	0.719892	3.24262	3.85665	1.04681	1.19675	0.759759	RecName: Full=Protein FAM13A [Homo sapiens]
HyS0017.279g	9.48643	53.0288	47.4428	17.9509	9.85032	13.3637	36.6527	13.7216	1.42508	0.0246859	0.569324	-	HyS0017	3934819	3950810	-	1689	-	- && O13065.1 RecName: Full=Matrix metalloproteinase-18; Short=MMP-18; AltName: Full=Collagenase-4; Short=xCol4; Flags: Precursor && PF00413:Matrixin	-	8	53	48	18	10	16	0.462879	2.51142	2.24583	0.865389	0.480931	0.651351	RecName: Full=Matrix metalloproteinase-18; Short=MMP-18; AltName: Full=Collagenase-4; Short=xCol4; Flags: Precursor [Xenopus laevis]
HyS0041.87g	3059.38	14638.9	13903.7	4853.74	3459.43	3552.23	10534	3955.13	1.41331	0.00222168	0.32343	-	HyS0041	1340247	1351286	+	2211	-	- && Q5XGS8.1 RecName: Full=GTP-binding protein 1 && PF00009:Elongation factor Tu GTP binding domain|PF03144:Elongation factor Tu domain 2	GTP_EFTU	2580	14631	14067	4867	3512	4253	114.035	529.612	502.779	178.748	129.026	132.261	RecName: Full=GTP-binding protein 1 [Bos taurus]
HyS0523.1g	55.7328	34.0184	104.77	21.94	21.6707	30.0683	64.8403	24.5597	1.39824	0.00307968	0.350794	-	HyS0523	380	6273	+	2997	-	- && Q9JHW1.2 RecName: Full=Carboxypeptidase D; AltName: Full=Metallocarboxypeptidase D; AltName: Full=gp180; Flags: Precursor && PF13620:Carboxypeptidase regulatory-like domain|PF00246:Zinc carboxypeptidase	-	47	34	106	22	22	36	1.53256	0.907956	2.79501	0.59608	0.596278	0.825925	RecName: Full=Carboxypeptidase D; AltName: Full=Metallocarboxypeptidase D; AltName: Full=gp180; Flags: Precursor [Homo sapiens]
HyS0008.377g	15.4155	101.055	89.9436	24.9319	17.7306	35.9149	68.8046	26.1924	1.3936	0.0225989	0.562561	-	HyS0008	4816524	4825328	-	734	-	- && - && PF00170:bZIP transcription factor	bZIP_1	13	101	91	25	18	43	1.73083	11.0128	9.79738	2.76575	1.992	4.02807	#N/A
HyS0055.32g	27.2735	71.0385	17.7911	16.9537	15.7605	11.6932	38.701	14.8025	1.39324	0.0174602	0.540651	-	HyS0055	413868	419718	+	339	-	- && - && -	-	23	71	18	17	16	14	6.63033	16.7622	4.19602	4.07209	3.83383	2.83957	#N/A
HyS0046.48g	10.6722	15.0081	15.8143	4.98637	5.91019	5.01138	13.8315	5.30265	1.39109	0.0319469	0.596198	-	HyS0046	924133	930175	-	1770	-	- && P08510.3 RecName: Full=Potassium voltage-gated channel protein Shaker; AltName: Full=Protein minisleep && PF02214:BTB/POZ domain|PF00520:Ion transport protein	Ion_trans	9	15	16	5	6	6	0.496908	0.678251	0.71435	0.229385	0.275353	0.233079	RecName: Full=Potassium voltage-gated channel protein Shaker; AltName: Full=Protein minisleep [Drosophila melanogaster]
HyS0021.28g	24.9019	233.126	276.75	48.8665	76.8325	80.1821	178.259	68.627	1.37801	0.0292721	0.59097	-	HyS0021	345891	351106	-	2501	-	- && P85857.1 RecName: Full=Growth/differentiation factor 6-A; Short=GDF-6-A; AltName: Full=Growth differentiation factor 6A; AltName: Full=Protein radar; Flags: Precursor && PF00688:TGF-beta propeptide|PF00019:Transforming growth factor beta like domain	TGFb_propeptide	21	233	280	49	78	96	0.820564	7.45615	8.84726	1.59093	2.53334	2.63926	RecName: Full=Bone morphogenetic protein 7; Short=BMP-7; AltName: Full=Osteogenic protein 1; Short=OP-1; Flags: Precursor [Mus musculus]
HyS0008.302g	11.858	39.0212	41.5125	3.9891	15.7605	15.8694	30.7972	11.873	1.37429	0.0368458	0.605271	-	HyS0008	3983216	4023900	+	3348	-	- && - && PF00057:Low-density lipoprotein receptor domain class A	Ldl_recept_a	10	39	42	4	16	19	0.291892	0.932291	0.991353	0.0970159	0.388192	0.390205	RecName: Full=Low-density lipoprotein receptor-related protein 1B; Short=LRP-1B; AltName: Full=Low-density lipoprotein receptor-related protein-deleted in tumor; Short=LRP-DIT; Flags: Precursor [Mus musculus]
HyS0113.20g	8.30063	20.0109	28.6634	5.98365	6.89522	9.18753	18.9916	7.35547	1.37095	0.0351375	0.602713	-	HyS0113	194039	200060	-	891	-	- && - && -	-	7	20	29	6	7	11	0.767763	1.79649	2.57208	0.546817	0.638165	0.848867	#N/A
HyS0046.126g	37.9457	124.067	97.8508	33.9073	46.2965	20.8808	86.6213	33.6949	1.37045	0.00472003	0.401925	-	HyS0046	1933575	1939966	-	2444	-	- && Q96EQ9.2 RecName: Full=Histone-lysine N-methyltransferase PRDM9; AltName: Full=Hybrid sterility protein 1; AltName: Full=Meiosis-induced factor containing a PR/SET domain and zinc-finger motif; AltName: Full=PR domain zinc finger protein 9; AltName:	zf-C2H2	32	124	99	34	47	25	1.27955	4.06063	3.20109	1.12966	1.5621	0.703337	RecName: Full=PR domain zinc finger protein 14; AltName: Full=PR domain-containing protein 14 [Homo sapiens]
HyS0001.55g	13.0438	33.0179	17.7911	5.98365	7.88025	10.858	21.2843	8.24063	1.36547	0.0243058	0.567361	-	HyS0001	1101820	1102878	+	1059	-	- && - && -	-	11	33	18	6	8	13	1.01509	2.49397	1.3432	0.46007	0.61363	0.844057	#N/A
HyS0006.177g	24.9019	270.146	251.051	71.8038	57.1318	92.7106	182.033	73.8821	1.30157	0.0389992	0.612443	-	HyS0006	3244888	3249972	-	2655	-	- && Q14832.2 RecName: Full=Metabotropic glutamate receptor 3; Short=mGluR3; Flags: Precursor && PF07562:Nine Cysteines Domain of family 3 GPCR|PF01094:Receptor family ligand binding region|PF00003:7 transmembrane sweet-taste receptor of 3 GCPR	7tm_3	21	270	254	72	58	111	0.772969	8.13901	7.56021	2.2021	1.7745	2.87464	RecName: Full=Metabotropic glutamate receptor 3; Short=mGluR3; Flags: Precursor [Homo sapiens]
HyS0017.195g	49.8038	182.099	192.736	77.7874	48.2666	46.7729	141.546	57.609	1.3011	0.00676046	0.447746	-	HyS0017	2784757	2788234	+	3273	-	- && - && -	-	42	182	195	78	49	56	1.25404	4.45039	4.70818	1.93516	1.21608	1.17643	#N/A
HyS0228.1g	30.8309	60.0326	29.6518	24.9319	12.8054	11.6932	40.1717	16.4768	1.29599	0.0101827	0.490245	-	HyS0228	3143	15542	-	1905	-	- && O14829.1 RecName: Full=Serine/threonine-protein phosphatase with EF-hands 1; Short=PPEF-1; AltName: Full=Protein phosphatase with EF calcium-binding domain; Short=PPEF; AltName: Full=Serine/threonine-protein phosphatase 7; Short=PP7 && PF08321:PPP5 T	Metallophos	26	60	30	25	13	14	1.33378	2.52074	1.24449	1.06565	0.55432	0.50531	RecName: Full=Serine/threonine-protein phosphatase with EF-hands 1; Short=PPEF-1; AltName: Full=Protein phosphatase with EF calcium-binding domain; Short=PPEF; AltName: Full=Serine/threonine-protein phosphatase 7; Short=PP7 [Homo sapiens]
HyS0052.15g	26.0877	114.062	100.816	44.8774	30.536	23.3864	80.3218	32.9333	1.2935	0.0147308	0.520521	-	HyS0052	141634	148671	-	5267	-	- && - && -	-	22	114	102	45	31	28	0.408194	1.73226	1.53039	0.693774	0.478091	0.365527	#N/A
HyS0076.4g	8.30063	44.0239	34.5937	8.97547	9.85032	16.7046	28.9727	11.8435	1.29029	0.0470888	0.637077	-	HyS0076	107530	108839	-	474	-	- && - && -	-	7	44	35	9	10	20	1.4432	7.42928	5.83518	1.54182	1.7137	2.90119	#N/A
HyS0046.144g	20.1587	51.0277	54.3615	20.9428	18.7156	12.5285	41.8493	17.3956	1.27987	0.0100639	0.490245	-	HyS0046	2161474	2163569	-	1399	-	- && F6VSS6.1 RecName: Full=tRNA (guanine(37)-N1)-methyltransferase; AltName: Full=M1G-methyltransferase; AltName: Full=tRNA [GM37] methyltransferase; AltName: Full=tRNA methyltransferase 5 homolog; Flags: Precursor && PF02475:Met-10+ like-protein	-	17	51	55	21	19	15	1.18751	2.9176	3.10677	1.21891	1.10319	0.737222	RecName: Full=tRNA (guanine(37)-N1)-methyltransferase; AltName: Full=M1G-methyltransferase; AltName: Full=tRNA [GM37] methyltransferase; AltName: Full=tRNA methyltransferase 5 homolog [Mus musculus]
HyS0004.486g	145.854	374.203	420.066	111.695	135.934	141.989	313.374	129.873	1.27181	0.000682874	0.180907	-	HyS0004	6508452	6516386	+	6598	-	- && - && PF13472:GDSL-like Lipase/Acylhydrolase family	-	123	374	425	112	138	170	1.8218	4.53661	5.09027	1.3784	1.69894	1.77158	#N/A
HyS0022.243g	184.985	529.287	438.846	128.648	163.515	187.092	384.373	159.752	1.26708	0.000654258	0.180452	-	HyS0022	3686475	3712692	-	15351	-	- && Q6MG84.1 RecName: Full=Epidermal growth factor-like protein 8; Short=EGF-like protein 8; Flags: Precursor && PF00084:Sushi repeat (SCR repeat)|PF07645:Calcium-binding EGF domain|PF00092:von Willebrand factor type A domain|PF13895:Immunoglobulin domai	VWA	156	529	444	129	166	224	0.993105	2.75798	2.28566	0.682373	0.878383	1.00331	RecName: Full=Multiple epidermal growth factor-like domains protein 6; Short=Multiple EGF-like domains protein 6; AltName: Full=Epidermal growth factor-like protein 3; Short=EGF-like protein 3; Flags: Precursor [Homo sapiens]
HyS0038.119g	28.4593	95.0515	94.8856	37.8964	20.6857	32.574	72.7988	30.3854	1.2644	0.0105306	0.494038	-	HyS0038	1827419	1836864	+	2744	-	- && - && -	-	24	95	96	38	21	39	0.85474	2.77084	2.76472	1.12452	0.621652	0.977249	#N/A
HyS0153.20g	18.9729	51.0277	42.5008	20.9428	9.85032	16.7046	37.5005	15.8326	1.24993	0.015995	0.528334	-	HyS0153	147078	151954	+	1147	-	- && - && PF07766:LETM1-like protein	-	16	51	43	21	10	20	1.36321	3.5586	2.96258	1.4867	0.708189	1.19892	RecName: Full=LETM1 domain-containing protein 1 [Xenopus tropicalis]
HyS0002.23g	141.111	780.423	770.946	252.31	240.348	220.501	564.16	237.72	1.24767	0.0116868	0.505318	-	HyS0002	784663	819505	+	9459	-	- && B3EWZ8.1 RecName: Full=Ectin; Flags: Precursor && PF00188:Cysteine-rich secretory protein family	SCP	119	780	780	253	244	264	1.22944	6.59967	6.51649	2.17192	2.09535	1.91904	#N/A
HyS0012.138g	33.2025	35.019	17.7911	11.9673	11.8204	12.5285	28.6709	12.1054	1.23914	0.0116549	0.505318	-	HyS0012	1967542	1970635	-	1983	-	- && - && PF00665:Integrase core domain	rve	28	35	18	12	12	15	1.37988	1.4126	0.717322	0.491391	0.491554	0.520108	RecName: Full=KRAB-A domain-containing protein 2 [Homo sapiens]
HyS0021.78g	40.3173	175.095	146.282	52.8556	53.1917	47.6081	120.565	51.2185	1.23883	0.00932774	0.490172	-	HyS0021	1293548	1302830	+	3181	-	- && - && -	-	34	175	148	53	54	57	1.04453	4.40298	3.67674	1.35295	1.37893	1.23207	#N/A
HyS0002.172g	11.858	38.0206	52.3848	19.9455	13.7904	10.0228	34.0878	14.5862	1.23828	0.0383204	0.612443	-	HyS0002	2804394	2804843	+	450	-	- && - && PF03045:DAN domain	-	10	38	53	20	14	12	2.17167	6.7584	9.30739	3.60899	2.52713	1.83355	#N/A
HyS0049.5g	91.3069	337.183	300.471	110.697	107.368	92.7106	242.987	103.592	1.23235	0.00392398	0.38468	-	HyS0049	109709	117458	-	3926	-	- && - && PF13676:TIR domain	-	77	337	304	111	109	111	1.91667	6.86993	6.1191	2.29584	2.25522	1.944	#N/A
HyS0004.375g	16.6013	12.0065	16.8027	5.98365	4.92516	8.3523	15.1368	6.42037	1.22395	0.0471353	0.637077	-	HyS0004	5062286	5078445	-	948	-	- && - && PF07645:Calcium-binding EGF domain	EGF_CA	14	12	17	6	5	10	1.4432	1.01308	1.41711	0.513939	0.428424	0.725298	#N/A
HyS0235.8g	2286.23	10915.9	10799.2	4022.01	3109.75	3199.77	8000.44	3443.84	1.21612	0.00835613	0.482574	-	HyS0235	89879	96494	-	1662	-	- && - && -	-	1928	10910	10926	4033	3157	3831	113.366	525.371	519.511	197.045	154.296	158.491	#N/A
HyS0061.4g	42.689	107.058	98.8392	35.9019	36.4462	35.0797	82.8621	35.8092	1.21565	0.00223858	0.32343	-	HyS0061	92803	103237	-	3403	-	- && P16879.2 RecName: Full=Tyrosine-protein kinase Fes/Fps; AltName: Full=Proto-oncogene c-Fes && PF07714:Protein tyrosine kinase|PF00051:Kringle domain|PF01392:Fz domain	Pkinase_Tyr	36	107	100	36	37	42	1.03383	2.51649	2.32222	0.859032	0.883186	0.848617	RecName: Full=Inactive tyrosine-protein kinase transmembrane receptor ROR1; Short=mROR1; AltName: Full=Neurotrophic tyrosine kinase, receptor-related 1; Flags: Precursor [Mus musculus]
HyS0052.6g	205.144	1114.6	1225.61	448.774	292.554	359.149	848.451	366.826	1.21022	0.0170201	0.535972	-	HyS0052	94822	101669	+	4890	-	- && - && -	-	173	1114	1240	450	297	430	3.45736	18.2326	20.0391	7.47261	4.93356	6.04622	#N/A
HyS0008.195g	29.6451	99.0537	98.8392	37.8964	29.551	31.7388	75.846	33.062	1.20341	0.0103101	0.490245	-	HyS0008	2634581	2637891	+	1215	-	- && - && -	-	25	99	100	38	30	38	2.01081	6.52126	6.50411	2.53966	2.00566	2.15046	#N/A
HyS0220.1g	42.689	130.071	104.77	24.9319	62.057	34.2444	92.5097	40.4111	1.1993	0.0133507	0.517993	-	HyS0220	12176	17194	+	912	-	- && Q20870.3 RecName: Full=DAZ protein 1 && PF00076:RNA recognition motif. (a.k.a. RRM, RBD, or RNP domain)	RRM_1	36	130	106	25	63	41	3.85758	11.4083	9.18492	2.22594	5.61123	3.0911	#N/A
HyS0118.2g	86.5637	156.085	163.085	39.891	70.9223	66.8184	135.244	59.2106	1.19246	0.000736711	0.184618	-	HyS0118	22040	29389	+	6960	-	- && - && PF00041:Fibronectin type III domain	fn3	73	156	165	40	72	80	1.02499	1.79386	1.87344	0.46668	0.840303	0.790324	RecName: Full=Cytolytic toxin-alpha; Short=Sp-CTx-alpha [Scorpaena plumieri]
HyS0056.31g	30.8309	117.063	106.746	33.9073	45.3115	33.4092	84.8802	37.5427	1.18227	0.014068	0.517993	-	HyS0056	372025	377892	-	3410	-	- && - && -	-	26	117	108	34	46	40	0.74512	2.74602	2.50284	0.809642	1.09576	0.806548	#N/A
HyS0064.97g	43.8748	24.013	27.675	8.97547	19.7006	13.3637	31.8542	14.0133	1.17852	0.0175691	0.541125	-	HyS0064	1645948	1651134	+	1281	-	- && - && -	-	37	24	28	9	20	16	2.82267	1.49946	1.72732	0.570508	1.26822	0.858807	#N/A
HyS4502.1g	72.3341	202.11	197.678	89.7547	55.1618	64.3127	157.374	69.7431	1.17756	0.0041771	0.38731	-	HyS4502	1	7262	-	1769	-	- && - && PF02176:TRAF-type zinc finger|PF13920:Zinc finger, C3HC4 type (RING finger)	-	61	202	200	90	56	77	3.36984	9.13895	8.93442	4.13127	2.57142	2.99287	RecName: Full=TNF receptor-associated factor 5 [Mus musculus]
HyS0015.245g	124.509	432.234	454.66	157.569	152.68	137.813	337.135	149.354	1.17625	0.00525014	0.411416	-	HyS0015	3697652	3748542	-	7680	-	- && B4KMZ1.1 RecName: Full=Latrophilin Cirl && PF02793:Hormone receptor domain|PF01825:GPCR proteolysis site, GPS, motif	-	105	432	460	158	155	165	1.33609	4.50189	4.73327	1.67057	1.63939	1.47723	RecName: Full=Adhesion G protein-coupled receptor L2; AltName: Full=Calcium-independent alpha-latrotoxin receptor 2; Short=CIRL-2; AltName: Full=Latrophilin-2; Flags: Precursor [Bos taurus]
HyS0025.225g	77.0773	179.097	182.852	62.8283	58.1169	74.3355	146.342	65.0936	1.17034	0.0013414	0.254796	-	HyS0025	3317456	3343182	+	7265	-	- && - && -	-	65	179	185	63	59	89	0.874349	1.97192	2.01234	0.704163	0.659673	0.842324	#N/A
HyS0010.165g	23.7161	21.0114	38.5473	7.9782	14.7755	14.1989	27.7583	12.3175	1.17024	0.0216941	0.561679	-	HyS0010	1890197	1894459	-	832	-	- && - && -	-	20	21	39	8	15	17	2.34917	2.02008	3.7043	0.780792	1.46447	1.40492	#N/A
HyS0004.187g	30.8309	83.045	87.9669	27.9237	19.7006	42.5967	67.2809	30.0737	1.1605	0.0161322	0.530443	-	HyS0004	2693438	2708018	-	2328	-	- && Q9Y5W9.2 RecName: Full=Sorting nexin-11 && PF00787:PX domain	PX	26	83	89	28	20	51	1.09143	2.85343	3.02114	0.97666	0.697846	1.5063	#N/A
HyS0033.116g	130.438	505.274	501.115	214.414	116.234	180.41	378.942	170.353	1.1544	0.0120307	0.509627	-	HyS0033	1623862	1633258	-	4893	-	- && Q5RGT6.1 RecName: Full=Protein angel homolog 2 && PF03372:Endonuclease/Exonuclease/phosphatase family	Exo_endo_phos	110	505	507	215	118	216	2.19697	8.26016	8.18836	3.56806	1.95893	3.03531	RecName: Full=Protein angel homolog 2 [Danio rerio]
HyS0168.13g	13.0438	28.0152	30.6401	7.9782	12.8054	11.6932	23.8997	10.8256	1.14852	0.0358674	0.602817	-	HyS0168	126897	132085	+	2157	-	- && - && PF00632:HECT-domain (ubiquitin-transferase)	HECT	11	28	31	8	13	14	0.498367	1.03892	1.13573	0.301168	0.48956	0.446275	#N/A
HyS0005.327g	14.2297	18.0098	22.733	6.98092	6.89522	10.858	18.3241	8.24471	1.14655	0.0431536	0.624342	-	HyS0005	3886364	3887116	+	753	-	- && A4FUY7.2 RecName: Full=Molybdopterin synthase catalytic subunit; AltName: Full=Molybdenum cofactor synthesis protein 2 large subunit; AltName: Full=Molybdenum cofactor synthesis protein 2B; Short=MOCS2B && PF02597:ThiS family|PF02391:MoaE protein	ThiS	12	18	23	7	7	13	1.55738	1.91315	2.41378	0.754869	0.755119	1.18706	RecName: Full=Molybdopterin synthase catalytic subunit; AltName: Full=Molybdenum cofactor synthesis protein 2 large subunit; AltName: Full=Molybdenum cofactor synthesis protein 2B; Short=MOCS2B [Bos taurus]
HyS0065.33g	103.165	532.289	445.765	160.561	150.71	177.904	360.406	163.058	1.14509	0.0162969	0.53066	-	HyS0065	579509	580917	+	812	-	- && - && -	-	87	532	451	161	153	213	10.4706	52.4358	43.892	16.1005	15.3055	18.0363	#N/A
HyS2418.2g	71.1483	61.0331	71.1642	32.9101	27.5809	31.7388	67.7819	30.7432	1.1388	0.000221962	0.0903549	-	HyS2418	11601	17074	+	666	-	- && P52171.2 RecName: Full=Importin subunit alpha-1; AltName: Full=Karyopherin subunit alpha-2 && PF00514:Armadillo/beta-catenin-like repeat|PF01749:Importin beta binding domain	Arm	60	61	72	33	28	38	8.80408	7.33041	8.54324	4.02354	3.41504	3.92314	RecName: Full=Importin subunit alpha-1; AltName: Full=Karyopherin subunit alpha-2 [Xenopus laevis]
HyS0019.95g	43.8748	225.122	176.922	65.8201	72.8923	64.3127	148.64	67.6751	1.13789	0.0211918	0.557183	-	HyS0019	1965747	1970861	-	2125	-	- && Q54SB6.1 RecName: Full=Beta-lactamase-like protein 3; Flags: Precursor && PF00144:Beta-lactamase	Beta-lactamase	37	225	179	66	74	77	1.70157	8.47415	6.65669	2.52205	2.82869	2.49147	RecName: Full=Putative beta-lactamase-like 1 [Homo sapiens]
HyS0049.124g	36.7599	156.085	167.038	65.8201	59.1019	39.2558	119.961	54.726	1.13728	0.0251292	0.570446	-	HyS0049	1639206	1649332	+	1858	-	- && - && -	-	31	156	169	66	60	47	1.63051	6.71972	7.18796	2.88448	2.62312	1.73931	#N/A
HyS0028.197g	199.215	534.29	473.44	122.665	234.438	193.773	402.315	183.625	1.13233	0.00340187	0.366548	-	HyS0028	2753418	2763469	+	8358	-	- && - && -	-	168	534	479	123	238	232	1.96433	5.11342	4.52895	1.19501	2.31306	1.90858	#N/A
HyS4751.1g	145.854	56.0304	58.3151	37.8964	49.2516	31.7388	86.7331	39.6289	1.12718	0.011347	0.505318	-	HyS4751	1	1942	-	1942	-	- && - && -	-	123	56	59	38	50	38	6.18961	2.30787	2.40086	1.58892	2.09138	1.34542	#N/A
HyS0235.7g	483.808	2662.44	2502.61	1057.11	699.373	833.56	1882.95	863.348	1.12522	0.0217549	0.561679	-	HyS0235	86827	89298	+	1689	-	- && - && -	-	408	2661	2532	1060	710	998	23.6068	126.092	118.467	50.9618	34.1461	40.628	#N/A
HyS0339.1g	36.7599	46.025	59.3035	14.9591	18.7156	31.7388	47.3628	21.8045	1.11158	0.00946271	0.490172	-	HyS0339	5	11742	-	3276	-	- && Q9Y496.4 RecName: Full=Kinesin-like protein KIF3A; AltName: Full=Microtubule plus end-directed kinesin motor 3A && PF00225:Kinesin motor domain	Kinesin	31	46	60	15	19	38	0.924751	1.12379	1.44734	0.371806	0.47111	0.797562	RecName: Full=Kinesin-like protein KIF3B; AltName: Full=HH0048; AltName: Full=Microtubule plus end-directed kinesin motor 3B; Contains: RecName: Full=Kinesin-like protein KIF3B, N-terminally processed [Homo sapiens]
HyS0005.309g	167.198	323.175	336.053	119.673	133.964	129.461	275.476	127.699	1.11109	0.00021091	0.0880022	-	HyS0005	3708579	3711601	-	1257	-	- && Q9GZS1.2 RecName: Full=DNA-directed RNA polymerase I subunit RPA49; Short=RNA polymerase I subunit A49; AltName: Full=DNA-directed RNA polymerase I subunit E; AltName: Full=RNA polymerase I-associated factor 1; AltName: Full=RNA polymerase I-associat	-	141	323	340	120	136	155	10.962	20.5655	21.3751	7.75201	8.78853	8.47854	RecName: Full=DNA-directed RNA polymerase I subunit RPA49; Short=RNA polymerase I subunit A49; AltName: Full=DNA-directed RNA polymerase I subunit E; AltName: Full=RNA polymerase I-associated factor 1; AltName: Full=RNA polymerase I-associated factor 53 [Homo sapiens]
HyS0119.13g	55.7328	267.145	258.959	72.801	116.234	81.0173	193.945	90.0174	1.10963	0.0267449	0.574881	-	HyS0119	233524	241366	-	3353	-	- && Q91735.1 RecName: Full=Ephrin type-B receptor 3; AltName: Full=Tyrosine-protein kinase receptor TCK; Flags: Precursor && PF00536:SAM domain (Sterile alpha motif)|PF00041:Fibronectin type III domain|PF14575:Ephrin type-A receptor 2 transmembrane domai	Pkinase_Tyr	47	267	262	73	118	97	1.36984	6.37309	6.17493	1.7679	2.85865	1.98913	RecName: Full=Ephrin type-A receptor 4-A; AltName: Full=Tyrosine-protein kinase receptor SEK-1; Short=xSEK-1; Flags: Precursor [Xenopus laevis]
HyS0035.22g	22.5303	98.0532	135.41	38.8937	37.4312	42.5967	85.331	39.6406	1.10935	0.0406354	0.614544	-	HyS0035	336380	347543	+	2299	-	- && - && -	-	19	98	137	39	38	51	0.807647	3.41161	4.70919	1.37751	1.34263	1.5253	#N/A
HyS2116.1g	65.2192	30.0163	45.466	35.9019	11.8204	17.5398	46.9005	21.754	1.1083	0.0297504	0.593696	-	HyS2116	462	7247	+	555	-	- && B3EWZ3.1 RecName: Full=Coadhesin && PF00090:Thrombospondin type 1 domain	TSP_1	55	30	46	36	12	21	9.68449	4.32614	6.54982	5.26718	1.75631	2.60166	RecName: Full=Coadhesin [Acropora millepora]
HyS0002.19g	39.1315	118.064	122.561	55.8474	35.4611	39.2558	93.252	43.5214	1.10475	0.0144231	0.517993	-	HyS0002	566827	569369	+	2543	-	- && - && -	-	33	118	124	56	36	47	1.26816	3.71371	3.85336	1.78818	1.14992	1.2708	#N/A
HyS0023.150g	34.3883	60.0326	62.2687	22.9373	21.6707	28.3978	52.2299	24.3353	1.1034	0.00461509	0.399098	-	HyS0023	1859580	1862025	+	852	-	- && Q6PD24.2 RecName: Full=Ankyrin repeat domain-containing protein 13D && PF11904:GPCR-chaperone	-	29	60	63	23	22	34	3.32633	5.63617	5.8434	2.19208	2.09747	2.74387	RecName: Full=Ankyrin repeat domain-containing protein 13D [Mus musculus]
HyS0010.266g	37.9457	115.062	92.9088	51.8583	30.536	32.574	81.9723	38.3227	1.10332	0.0144939	0.517993	-	HyS0010	3063372	3066498	-	2745	-	- && - && -	-	32	115	94	52	31	39	1.13924	3.35296	2.70614	1.53826	0.917343	0.976893	#N/A
HyS0002.437g	138.739	396.215	350.879	86.7629	159.575	167.046	295.278	137.795	1.09988	0.00716512	0.461721	-	HyS0002	6331822	6360487	-	15766	-	- && Q9H4G4.3 RecName: Full=Golgi-associated plant pathogenesis-related protein 1; Short=GAPR-1; Short=Golgi-associated PR-1 protein; AltName: Full=Glioma pathogenesis-related protein 2; Short=GliPR 2 && PF00188:Cysteine-rich secretory protein family	SCP	117	396	355	87	162	200	0.725223	2.01023	1.77939	0.448091	0.834653	0.872234	#N/A
HyS0116.19g	190.914	364.197	365.705	123.662	142.83	163.705	306.939	143.399	1.09854	0.000236974	0.0941691	-	HyS0116	410670	439255	+	2376	-	- && B5X1G3.1 RecName: Full=Golgi pH regulator; AltName: Full=Protein gpr89 && PF00038:Intermediate filament protein|PF12537:The Golgi pH Regulator (GPHR) Family N-terminal	Filament	161	364	370	124	145	196	6.62196	12.261	12.3061	4.23783	4.95717	5.67197	RecName: Full=Golgi pH regulator; AltName: Full=Protein GPR89 [Gallus gallus]
HyS1602.2g	24.9019	48.026	48.4312	14.9591	24.6258	17.5398	40.453	19.0416	1.09518	0.0140013	0.517993	-	HyS1602	15097	21938	-	1191	-	- && - && -	-	21	48	49	15	25	21	1.72312	3.22554	3.25124	1.0227	1.70506	1.21236	#N/A
HyS0004.413g	69.9625	224.122	181.864	76.7901	74.8624	71.8298	158.649	74.4941	1.09375	0.00651424	0.441031	-	HyS0004	5496829	5512971	-	2398	-	- && Q6INP8.1 RecName: Full=Mediator of RNA polymerase II transcription subunit 1; AltName: Full=Mediator complex subunit 1 && PF10744:Mediator of RNA polymerase II transcription subunit 1	-	59	224	184	77	76	86	2.40442	7.47604	6.06363	2.60741	2.57441	2.46589	RecName: Full=Mediator of RNA polymerase II transcription subunit 1; AltName: Full=Mediator complex subunit 1 [Xenopus laevis]
HyS0005.182g	40.3173	168.091	165.061	55.8474	58.1169	61.807	124.49	58.5904	1.08997	0.0220238	0.562045	-	HyS0005	2093386	2108010	-	2799	-	- && F1MDL2.2 RecName: Full=Protein inturned; AltName: Full=Inturned planar cell polarity effector homolog; AltName: Full=PDZ domain-containing protein 6 && -	-	34	168	167	56	59	74	1.18709	4.80373	4.71496	1.62463	1.71223	1.81783	RecName: Full=Protein inturned; AltName: Full=Inturned planar cell polarity effector homolog [Danio rerio]
HyS0037.5g	37.9457	44.0239	70.1758	29.9182	24.6258	17.5398	50.7151	24.028	1.08861	0.00851379	0.48506	-	HyS0037	50912	75704	+	1686	-	- && P11048.1 RecName: Full=Lamin-A; Flags: Precursor && PF00038:Intermediate filament protein|PF00932:Lamin Tail Domain	Filament	32	44	71	30	25	21	1.85481	2.08866	3.32786	1.44488	1.20447	0.856419	RecName: Full=Prelamin-A/C; Contains: RecName: Full=Lamin-A/C; AltName: Full=70 kDa lamin; AltName: Full=Renal carcinoma antigen NY-REN-32; Flags: Precursor [Homo sapiens]
HyS0012.272g	21.3445	31.0168	32.6169	18.9482	8.86529	12.5285	28.3261	13.4473	1.08282	0.0264531	0.573669	-	HyS0012	4261672	4262463	-	792	-	- && - && -	-	18	31	33	19	9	15	2.22103	3.13263	3.29271	1.94804	0.92306	1.30224	#N/A
HyS0039.2g	120.952	430.233	427.974	198.458	137.904	126.955	326.386	154.439	1.08152	0.0132247	0.517993	-	HyS0039	19381	23328	-	447	-	- && - && -	-	102	430	433	199	140	152	22.2997	76.9899	76.5499	36.1505	25.4409	23.3809	#N/A
HyS0024.175g	91.3069	118.064	125.526	56.8447	51.2216	50.9491	111.632	53.0051	1.07879	5.7195e-05	0.0428552	-	HyS0024	2523484	2528540	+	509	-	- && Q32PA4.1 RecName: Full=14 kDa phosphohistidine phosphatase; AltName: Full=Phosphohistidine phosphatase 1; Short=PHPT1; AltName: Full=Protein histidine phosphatase; Short=PHP && PF05005:Janus/Ocnus family (Ocnus)	-	77	118	127	57	52	61	14.7836	18.554	19.7174	9.09339	8.29847	8.24018	RecName: Full=14 kDa phosphohistidine phosphatase; AltName: Full=Phosphohistidine phosphatase 1; Short=PHPT1; AltName: Full=Protein histidine phosphatase; Short=PHP [Bos taurus]
HyS0132.4g	22.5303	110.06	80.0597	26.9264	37.4312	36.7501	70.8832	33.7026	1.07596	0.0399251	0.614544	-	HyS0132	28526	30446	+	850	-	- && - && PF01527:Transposase	Transposase_8	19	110	81	27	38	44	2.18445	10.3573	7.53062	2.57937	3.63143	3.55925	#N/A
HyS0034.2g	115.023	30.0163	44.4776	28.921	30.536	30.0683	63.1723	29.8417	1.07523	0.0347204	0.602713	-	HyS0034	20528	26959	+	1108	-	- && Q96NA8.2 RecName: Full=t-SNARE domain-containing protein 1 && PF14523:Syntaxin-like protein|PF05739:SNARE domain	SNARE	97	30	45	29	31	36	8.55538	2.16698	3.2095	2.12533	2.27266	2.23402	RecName: Full=Syntaxin-12 [Homo sapiens]
HyS0016.283g	2120.22	6285.41	5767.27	2576.96	2106.98	2047.98	4724.3	2243.98	1.07419	0.00295423	0.350794	-	HyS0016	3919244	3920220	+	892	-	- && Q0IIJ2.3 RecName: Full=Histone H1.0; AltName: Full=Histone H1(0); Contains: RecName: Full=Histone H1.0, N-terminally processed && PF00538:linker histone H1 and H5 family	-	1788	6282	5835	2584	2139	2452	195.889	563.645	516.94	235.232	194.786	189.008	RecName: Full=Histone H5 [Gallus gallus]
HyS0046.90g	81.8205	157.085	158.143	49.8637	62.057	76.8412	132.349	62.9206	1.07288	0.001677	0.297757	-	HyS0046	1541597	1550643	+	5816	-	- && - && PF00657:GDSL-like Lipase/Acylhydrolase	Lipase_GDSL	69	157	160	50	63	92	1.1594	2.16047	2.174	0.698094	0.879891	1.08765	#N/A
HyS0020.76g	64.0334	131.071	128.491	26.9264	70.9223	56.7957	107.865	51.5481	1.06649	0.0122713	0.513796	-	HyS0020	1216209	1228069	+	8472	-	- && - && -	-	54	131	130	27	72	68	0.622895	1.23754	1.21261	0.258789	0.690334	0.551884	#N/A
HyS0122.14g	240.718	594.322	697.805	228.376	241.333	263.933	510.948	244.547	1.06384	0.00303697	0.350794	-	HyS0122	280448	289396	+	5900	-	- && B3EWY9.1 RecName: Full=Mucin-like protein && PF00090:Thrombospondin type 1 domain	TSP_1	203	594	706	229	245	316	3.36241	8.05762	9.45621	3.15175	3.37308	3.68264	#N/A
HyS0017.173g	2747.51	5592.03	5679.3	2357.56	2153.28	2202.5	4672.95	2237.78	1.06242	0.000171166	0.0841139	-	HyS0017	2436862	2456140	-	3748	-	- && Q8BU30.2 RecName: Full=Isoleucine--tRNA ligase, cytoplasmic; AltName: Full=Isoleucyl-tRNA synthetase; Short=IRS; Short=IleRS && PF08264:Anticodon-binding domain of tRNA|PF00133:tRNA synthetases class I (I, L, M and V)	-	2317	5589	5746	2364	2186	2637	60.4134	119.346	121.152	51.2173	47.3765	48.3766	RecName: Full=Isoleucine--tRNA ligase, cytoplasmic; AltName: Full=Isoleucyl-tRNA synthetase; Short=IRS; Short=IleRS [Mus musculus]
HyS0088.5g	13.0438	32.0174	28.6634	9.97275	14.7755	10.858	24.5749	11.8687	1.06093	0.048691	0.642367	-	HyS0088	130668	135509	-	747	-	- && Q0IIJ2.3 RecName: Full=Histone H1.0; AltName: Full=Histone H1(0); Contains: RecName: Full=Histone H1.0, N-terminally processed && PF00538:linker histone H1 and H5 family	-	11	32	29	10	15	13	1.43906	3.42848	3.0679	1.08705	1.63111	1.1966	RecName: Full=Histone H1.0; AltName: Full=Histone H1'; AltName: Full=Histone H1(0); Contains: RecName: Full=Histone H1.0, N-terminally processed [Homo sapiens]
HyS0019.110g	220.56	713.387	665.188	403.896	187.156	176.234	533.045	255.762	1.0608	0.0198984	0.547632	-	HyS0019	2136738	2137330	+	313	-	- && - && -	-	186	713	673	405	190	211	58.0732	182.313	169.916	105.07	49.3085	46.3514	#N/A
HyS0022.36g	648.635	2092.13	1997.54	921.482	630.42	724.98	1579.44	758.961	1.05767	0.00698886	0.455641	-	HyS0022	408077	417238	-	2661	-	- && - && PF00130:Phorbol esters/diacylglycerol binding domain (C1 domain)	C1_1	547	2091	2021	924	640	868	20.0886	62.89	60.0186	28.1965	19.5365	22.4285	#N/A
HyS0035.72g	62.8476	189.103	174.945	80.7792	59.1019	65.9832	142.298	68.6214	1.05566	0.00997386	0.490245	-	HyS0035	1019609	1023597	+	2700	-	- && - && -	-	53	189	177	81	60	79	1.91831	5.60235	5.18053	2.43607	1.80509	2.01181	#N/A
HyS0032.200g	198.029	537.291	484.312	96.7356	230.497	259.757	406.544	195.663	1.0549	0.015738	0.527538	-	HyS0032	2286442	2296620	+	8739	-	- && - && -	-	167	537	490	97	234	311	1.86751	4.91796	4.43097	0.901319	2.17504	2.44694	#N/A
HyS0039.30g	91.3069	239.13	183.841	77.7874	80.7726	89.3696	171.426	82.6432	1.05454	0.00318158	0.358788	-	HyS0039	484274	502115	-	1945	-	- && Q9D2N9.2 RecName: Full=Vacuolar protein sorting-associated protein 33A && PF00995:Sec1 family	Sec1	77	239	186	78	82	107	3.86882	9.83447	7.55714	3.25644	3.42458	3.78259	RecName: Full=Vacuolar protein sorting-associated protein 33A; Short=r-vps33a [Rattus norvegicus]
HyS0040.87g	33.2025	70.038	68.199	34.9046	20.6857	27.5626	57.1465	27.7176	1.04998	0.0119684	0.509573	-	HyS0040	949831	957147	+	1477	-	- && Q99LJ1.1 RecName: Full=Tissue alpha-L-fucosidase; AltName: Full=Alpha-L-fucosidase I; AltName: Full=Alpha-L-fucoside fucohydrolase 1; Short=Alpha-L-fucosidase 1; Flags: Precursor && PF16757:Alpha-L-fucosidase C-terminal domain|PF01120:Alpha-L-fucosid	Alpha_L_fucos	28	70	69	35	21	33	1.85261	3.79306	3.69176	1.92423	1.15492	1.53624	RecName: Full=Tissue alpha-L-fucosidase; AltName: Full=Alpha-L-fucosidase I; AltName: Full=Alpha-L-fucoside fucohydrolase 1; Short=Alpha-L-fucosidase 1; Flags: Precursor [Mus musculus]
HyS0448.4g	320.167	1695.92	1719.8	500.632	633.375	676.537	1245.3	603.515	1.04525	0.031928	0.596198	-	HyS0448	45852	56091	+	4932	-	- && A2ASS6.1 RecName: Full=Titin; AltName: Full=Connectin && PF07679:Immunoglobulin I-set domain|PF00041:Fibronectin type III domain	I-set	270	1695	1740	502	643	810	5.34993	27.5055	27.8799	8.26512	10.5901	11.2924	#N/A
HyS0005.310g	130.438	401.218	353.844	165.548	128.054	136.143	295.167	143.248	1.04491	0.0069471	0.455554	-	HyS0005	3712532	3718561	-	1821	-	- && Q5E9N5.1 RecName: Full=Caseinolytic peptidase B protein homolog; AltName: Full=Suppressor of potassium transport defect 3; Flags: Precursor && PF12796:Ankyrin repeats (3 copies)|PF10431:C-terminal, D2-small domain, of ClpB protein|PF07724:AAA domain	-	110	401	358	166	130	163	5.90323	17.6241	15.5359	7.4023	5.7989	6.15463	RecName: Full=Caseinolytic peptidase B protein homolog; AltName: Full=Suppressor of potassium transport defect 3; Flags: Precursor [Mus musculus]
HyS0003.191g	20.1587	59.032	44.4776	22.9373	13.7904	23.3864	41.2228	20.0381	1.04425	0.0354894	0.602817	-	HyS0003	2363155	2365596	+	955	-	- && Q147X3.1 RecName: Full=N-alpha-acetyltransferase 30; AltName: Full=N-acetyltransferase 12; AltName: Full=N-acetyltransferase MAK3 homolog; AltName: Full=NatC catalytic subunit && PF00583:Acetyltransferase (GNAT) family	Acetyltransf_1	17	59	45	23	14	28	1.73961	4.94449	3.72369	1.95566	1.1908	2.01595	RecName: Full=N-alpha-acetyltransferase 30; AltName: Full=N-acetyltransferase 12; AltName: Full=N-acetyltransferase MAK3 homolog; AltName: Full=NatC catalytic subunit [Homo sapiens]
HyS0010.258g	42.689	68.0369	60.2919	33.9073	30.536	19.2103	57.0059	27.8845	1.04349	0.00603421	0.424857	-	HyS0010	2999747	3002044	-	2298	-	- && - && -	-	36	68	61	34	31	23	1.53094	2.36827	2.0977	1.20143	1.09578	0.688181	#N/A
HyS0051.121g	56.9186	241.131	194.713	101.722	69.9373	69.3241	164.254	80.3278	1.03517	0.0268715	0.574881	-	HyS0051	1240313	1241556	-	1244	-	- && Q96AB6.3 RecName: Full=Protein N-terminal asparagine amidohydrolase; AltName: Full=Protein NH2-terminal asparagine amidohydrolase; Short=PNAA; AltName: Full=Protein NH2-terminal asparagine deamidase; Short=PNAD; Short=Protein N-terminal Asn amidase;	-	48	241	197	102	71	83	3.77075	15.5049	12.5144	6.65807	4.63608	4.58757	RecName: Full=Protein N-terminal asparagine amidohydrolase; AltName: Full=Protein NH2-terminal asparagine amidohydrolase; Short=PNAA; AltName: Full=Protein NH2-terminal asparagine deamidase; Short=PNAD; Short=Protein N-terminal Asn amidase; Short=Protein NTN-amidase [Sus scrofa]
HyS0016.320g	54.547	161.087	160.119	45.8746	72.8923	65.148	125.251	61.305	1.03324	0.0155129	0.524111	-	HyS0016	4527639	4544778	-	2867	-	- && Q5PR68.2 RecName: Full=Centrosomal protein of 112 kDa; Short=Cep112; AltName: Full=Coiled-coil domain-containing protein 46 && PF14846:Domain of unknown function (DUF4485)	-	46	161	162	46	74	78	1.56797	4.49439	4.46531	1.30286	2.0966	1.87065	RecName: Full=Centrosomal protein of 112 kDa; Short=Cep112; AltName: Full=Coiled-coil domain-containing protein 46 [Homo sapiens]
HyS0065.64g	35.5741	128.069	120.584	46.8719	37.4312	55.1252	94.7425	46.4761	1.02966	0.0273014	0.579126	-	HyS0065	1321238	1325315	-	1923	-	- && Q99999.1 RecName: Full=Galactosylceramide sulfotransferase; Short=GalCer sulfotransferase; AltName: Full=3'-phosphoadenosine-5'-phosphosulfate:GalCer sulfotransferase; AltName: Full=3'-phosphoadenylylsulfate:galactosylceramide 3'-sulfotransferase; Al	-	30	128	122	47	38	66	1.52458	5.32725	5.01355	1.98466	1.60515	2.35988	RecName: Full=Galactosylceramide sulfotransferase; Short=GalCer sulfotransferase; AltName: Full=3'-phosphoadenosine-5'-phosphosulfate:GalCer sulfotransferase; AltName: Full=3'-phosphoadenylylsulfate:galactosylceramide 3'-sulfotransferase; AltName: Full=Cerebroside sulfotransferase [Bos taurus]
HyS0044.38g	61.6618	111.06	136.398	29.9182	65.0121	56.7957	103.04	50.5753	1.02805	0.0113015	0.505318	-	HyS0044	443881	460408	+	3762	-	- && Q95YH0.1 RecName: Full=Probable cyclin-dependent kinase 8; AltName: Full=Ddcdk8 && PF00069:Protein kinase domain|PF00856:SET domain	Pkinase	52	111	138	30	66	68	1.3508	2.36144	2.89884	0.647547	1.42507	1.24284	#N/A
HyS0020.44g	149.411	339.184	289.599	74.7956	175.336	131.966	259.398	127.366	1.02721	0.00821201	0.480969	-	HyS0020	710951	728905	-	8303	-	- && - && -	-	126	339	293	75	178	158	1.483	3.26766	2.78867	0.733491	1.7414	1.30842	#N/A
HyS0447.1g	60.476	51.0277	76.1062	30.9155	28.5659	32.574	62.5366	30.6851	1.02639	0.00195899	0.306513	-	HyS0447	18502	34436	+	2945	-	- && Q96A65.1 RecName: Full=Exocyst complex component 4; AltName: Full=Exocyst complex component Sec8 && PF04048:Sec8 exocyst complex component specific domain	-	51	51	77	31	29	39	1.69236	1.38598	2.06619	0.854762	0.799881	0.91055	RecName: Full=Exocyst complex component 4; AltName: Full=Exocyst complex component Sec8 [Homo sapiens]
HyS0114.13g	28.4593	51.0277	47.4428	18.9482	23.6408	20.0455	42.3099	20.8782	1.02627	0.0113692	0.505318	-	HyS0114	272431	285191	-	1005	-	- && Q22795.2 RecName: Full=Probable histone-lysine N-methyltransferase set-1 && -	-	24	51	48	19	24	24	2.33374	4.06141	3.77433	1.53517	1.9398	1.64199	#N/A
HyS0012.103g	55.7328	235.128	160.119	54.8501	75.8474	91.0401	150.327	73.9126	1.02508	0.0287369	0.588861	-	HyS0012	1620774	1640406	+	12367	-	- && - && -	-	47	235	162	55	77	109	0.371399	1.52081	1.03518	0.361133	0.505753	0.60602	#N/A
HyS0053.4g	109.094	318.173	541.639	138.621	124.114	213.819	322.968	158.851	1.02393	0.0337501	0.600733	-	HyS0053	51037	59265	-	1935	-	- && Q9QUL7.1 RecName: Full=Tryptase gamma; AltName: Full=Transmembrane tryptase; Contains: RecName: Full=Tryptase gamma light chain; Contains: RecName: Full=Tryptase gamma heavy chain; Flags: Precursor && PF00089:Trypsin|PF01391:Collagen triple helix rep	Trypsin	92	318	548	139	126	256	4.64637	13.1528	22.3802	5.83314	5.28935	9.09669	PUTATIVE PSEUDOGENE: RecName: Full=Putative serine protease 45; AltName: Full=Serine protease 45, pseudogene; AltName: Full=Testis serine protease 5 [Homo sapiens]
HyS0430.3g	27.2735	75.0407	88.9553	23.9346	38.4162	32.574	63.7565	31.6416	1.01547	0.0308811	0.59566	-	HyS0430	27156	42165	-	3176	-	- && Q7TT28.1 RecName: Full=RNA exonuclease 1 homolog; AltName: Full=Transcription elongation factor B polypeptide 3-binding protein 1 && PF15870:ElonginA binding-protein 1	-	23	75	90	24	39	39	0.707709	1.88996	2.23937	0.61362	0.997463	0.844323	RecName: Full=RNA exonuclease 1 homolog; AltName: Full=Transcription elongation factor B polypeptide 3-binding protein 1 [Mus musculus]
HyS0084.14g	35.5741	70.038	67.2106	28.921	29.551	27.5626	57.6076	28.6782	1.01337	0.00772374	0.47352	-	HyS0084	137023	142030	-	2745	-	- && O69671.1 RecName: Full=Hercynine oxygenase; AltName: Full=Gamma-glutamyl hercynylcysteine S-oxide synthase && PF00266:Aminotransferase class-V|PF03781:Sulfatase-modifying factor enzyme 1	DUF323	30	70	68	29	30	33	1.06804	2.04093	1.95763	0.857875	0.887751	0.826602	#N/A
HyS0020.276g	26.0877	83.045	87.9669	35.9019	31.521	30.9035	65.6999	32.7755	1.00971	0.0305252	0.59566	-	HyS0020	4083530	4084453	-	740	-	- && - && PF00010:Helix-loop-helix DNA-binding domain	HLH	22	83	89	36	32	37	2.90535	8.97675	9.50436	3.95038	3.51262	3.43791	#N/A
HyS0003.551g	6053.53	15558.4	15729.3	7565.33	5357.59	5646.99	12447.1	6189.97	1.00786	0.00374666	0.373573	-	HyS0003	7214349	7221889	-	2209	-	- && Q3UJK4.1 RecName: Full=GTP-binding protein 2; AltName: Full=GTP-binding-like protein 2 && PF00009:Elongation factor Tu GTP binding domain	GTP_EFTU	5105	15550	15914	7586	5439	6761	225.843	563.388	569.309	278.86	200.003	210.446	RecName: Full=GTP-binding protein 2; AltName: Full=GTP-binding-like protein 2 [Mus musculus]
HyS0682.2g	42.689	101.055	101.804	39.891	30.536	51.7843	81.8494	40.7371	1.00734	0.0148808	0.520521	-	HyS0682	20740	41133	-	399	-	- && Q9GR88.1 RecName: Full=Eukaryotic peptide chain release factor subunit 1; Short=Eukaryotic release factor 1; Short=eRF1 && PF03465:eRF1 domain 3	-	36	101	103	40	31	62	8.81732	20.2591	20.3999	8.14059	6.31105	10.6842	RecName: Full=Eukaryotic peptide chain release factor subunit 1; Short=Eukaryotic release factor 1; Short=eRF1 [Drosophila melanogaster]
HyS0080.28g	21.3445	33.0179	30.6401	12.9646	10.8353	18.3751	28.3342	14.0583	1.0071	0.0315792	0.596198	-	HyS0080	483360	501559	+	2287	-	- && - && -	-	18	33	31	13	11	22	0.769154	1.15484	1.07117	0.461579	0.390696	0.661426	#N/A
HyS0014.220g	27.2735	67.0364	84.0133	25.9291	37.4312	25.8921	59.441	29.7508	1.00612	0.0289963	0.59018	-	HyS0014	3133045	3138385	-	417	-	- && Q6JPI3.2 RecName: Full=Mediator of RNA polymerase II transcription subunit 13-like; AltName: Full=Mediator complex subunit 13-like; AltName: Full=Thyroid hormone receptor-associated protein 2; AltName: Full=Thyroid hormone receptor-associated protein	-	23	67	85	26	38	31	5.39013	12.8591	16.1082	5.06298	7.40219	5.11152	RecName: Full=Mediator of RNA polymerase II transcription subunit 13-like; AltName: Full=Mediator complex subunit 13-like; AltName: Full=Thyroid hormone receptor-associated protein 2; AltName: Full=Thyroid hormone receptor-associated protein complex 240 kDa component-like [Mus musculus]
HyS0012.101g	148.226	783.425	795.655	283.226	303.39	273.956	575.769	286.857	1.00592	0.0390284	0.612443	-	HyS0012	1589166	1614185	+	12286	-	- && - && -	-	125	783	805	284	308	328	0.994275	5.10063	5.17785	1.87705	2.03635	1.83564	#N/A
HyS0051.54g	18.9729	44.0239	38.5473	21.94	16.7455	12.5285	33.848	17.0713	1.00163	0.0394857	0.614544	-	HyS0051	396348	398090	+	697	-	- && - && -	-	16	44	39	22	17	15	2.24334	5.05234	4.42177	2.56306	1.9812	1.47973	#N/A
HyS0006.350g	79.4489	187.101	159.131	99.7275	70.9223	43.432	141.894	71.3606	0.997481	0.0147574	0.520521	-	HyS0006	5548406	5559787	-	2118	-	- && - && -	-	67	187	161	100	72	52	3.09141	7.06624	6.00709	3.83392	2.76133	1.68811	#N/A
HyS0007.290g	20.1587	40.0217	39.5357	20.9428	19.7006	10.0228	33.2387	16.8887	0.993293	0.0440656	0.625387	-	HyS0007	4552445	4555815	-	1578	-	- && Q9JHE4.2 RecName: Full=Galactosylceramide sulfotransferase; Short=GalCer sulfotransferase; AltName: Full=3'-phosphoadenosine-5'-phosphosulfate:GalCer sulfotransferase; AltName: Full=3'-phosphoadenylylsulfate:galactosylceramide 3'-sulfotransferase; Al	-	17	40	40	21	20	12	1.05281	2.02874	2.00317	1.08064	1.02952	0.522876	RecName: Full=Galactosylceramide sulfotransferase; Short=GalCer sulfotransferase; AltName: Full=3'-phosphoadenosine-5'-phosphosulfate:GalCer sulfotransferase; AltName: Full=3'-phosphoadenylylsulfate:galactosylceramide 3'-sulfotransferase; AltName: Full=Cerebroside sulfotransferase [Mus musculus]
HyS0083.38g	41.5032	163.088	145.294	67.8147	56.1468	52.6195	116.628	58.8603	0.990802	0.0320955	0.596198	-	HyS0083	629100	630178	+	1079	-	- && - && -	-	35	163	147	68	57	63	3.16996	12.0903	10.7661	5.11748	4.29107	4.01461	#N/A
HyS0005.122g	214.631	510.277	593.035	209.428	219.662	234.7	439.314	221.263	0.990487	0.00466929	0.399644	-	HyS0005	1349375	1361350	+	11241	-	- && - && -	-	181	510	600	210	223	281	1.57355	3.6311	4.21804	1.51699	1.61143	1.7188	#N/A
HyS0011.63g	1060.11	2494.35	2374.12	1205.71	837.277	947.151	1976.19	996.711	0.98782	0.00244717	0.33409	-	HyS0011	746466	772398	-	1599	-	- && Q5ZJ08.1 RecName: Full=Tyrosine--tRNA ligase, cytoplasmic; AltName: Full=Tyrosyl-tRNA synthetase; Short=TyrRS && PF01588:Putative tRNA binding domain|PF00579:tRNA synthetases class I (W and Y)	-	894	2493	2402	1209	850	1134	54.6382	124.78	118.71	61.3969	43.18	48.7629	RecName: Full=Tyrosine--tRNA ligase, cytoplasmic; AltName: Full=Tyrosyl-tRNA synthetase; Short=TyrRS [Gallus gallus]
HyS0067.16g	59.2902	150.081	118.607	50.861	60.0869	55.1252	109.326	55.3577	0.985676	0.00778583	0.47352	-	HyS0067	303733	317251	-	1542	-	- && - && -	-	50	150	120	51	61	66	3.16878	7.78537	6.1498	2.68568	3.21335	2.94296	RecName: Full=Leucine-rich repeat-containing protein 27 [Mus musculus]
HyS0012.12g	58.1044	237.129	235.237	77.7874	82.7427	107.745	176.823	89.4249	0.984711	0.0350286	0.602713	-	HyS0012	193436	195139	+	1033	-	- && - && PF07885:Ion channel	Ion_trans_2	49	237	238	78	84	129	4.63557	18.362	18.2071	6.13145	6.60528	8.58646	#N/A
HyS0007.160g	24.9019	105.057	95.874	39.891	35.4611	39.2558	75.2776	38.2027	0.983002	0.0468982	0.637077	-	HyS0007	2600996	2617507	-	1391	-	- && Q5BK68.1 RecName: Full=snRNA-activating protein complex subunit 3; Short=SNAPc subunit 3; AltName: Full=Small nuclear RNA-activating complex polypeptide 3 && PF12251:snRNA-activating protein of 50kDa MW C terminal	-	21	105	97	40	36	47	1.47536	6.04136	5.51073	2.33508	2.10227	2.32325	RecName: Full=snRNA-activating protein complex subunit 3; Short=SNAPc subunit 3; AltName: Full=Small nuclear RNA-activating complex polypeptide 3 [Rattus norvegicus]
HyS0025.220g	74.7057	201.109	184.829	99.7275	68.9522	65.148	153.548	77.9425	0.982496	0.0127154	0.517615	-	HyS0025	3250741	3254732	-	1737	-	- && - && -	-	63	201	187	100	70	78	3.54444	9.26123	8.50758	4.67486	3.27349	3.08759	#N/A
HyS0111.9g	79.4489	295.16	290.587	100.725	127.069	109.415	221.732	112.403	0.982164	0.0247947	0.569324	-	HyS0111	422545	450056	+	3341	-	- && - && -	-	67	295	294	101	129	131	1.95977	7.06672	6.95401	2.45479	3.13636	2.696	#N/A
HyS0027.205g	35.5741	89.0483	88.9553	48.8665	26.5959	33.4092	71.1926	36.2905	0.978404	0.0259312	0.573669	-	HyS0027	2887277	2893848	+	1880	-	- && Q9P2U7.1 RecName: Full=Vesicular glutamate transporter 1; Short=VGluT1; AltName: Full=Brain-specific Na(+)-dependent inorganic phosphate cotransporter; AltName: Full=Solute carrier family 17 member 7 && PF07690:Major Facilitator Superfamily	MFS_1	30	89	90	49	27	40	1.55945	3.78883	3.78311	2.11644	1.16659	1.46294	RecName: Full=Vesicular glutamate transporter 3; Short=VGluT3; AltName: Full=Solute carrier family 17 member 8 [Danio rerio]
HyS0044.107g	226.489	774.42	738.329	213.417	343.776	328.246	579.746	295.146	0.974496	0.0199497	0.547632	-	HyS0044	1315839	1329538	-	10800	-	- && - && -	-	191	774	747	214	349	393	1.72829	5.73574	5.46589	1.60901	2.62491	2.50204	#N/A
HyS0018.307g	28.4593	43.0233	52.3848	20.9428	21.6707	20.8808	41.2891	21.1647	0.970938	0.0156771	0.527538	-	HyS0018	4066075	4072386	+	2286	-	- && Q5HYC2.2 RecName: Full=Uncharacterized protein KIAA2026 && PF00439:Bromodomain	Bromodomain	24	43	53	21	22	25	1.02599	1.50544	1.83216	0.745953	0.781734	0.751949	RecName: Full=Uncharacterized protein KIAA2026 [Homo sapiens]
HyS0026.239g	106.722	277.15	302.448	122.665	124.114	104.404	228.774	117.061	0.969492	0.00970237	0.490172	-	HyS0026	3259478	3272205	+	3486	-	- && A3KMX0.3 RecName: Full=DNA excision repair protein ERCC-6-like 2 && PF00271:Helicase conserved C-terminal domain|PF00176:SNF2 family N-terminal domain	SNF2_N	90	277	306	123	126	125	2.52303	6.35953	6.93679	2.86514	2.936	2.46551	RecName: Full=DNA excision repair protein ERCC-6-like 2; AltName: Full=DNA repair and recombination protein RAD26-like [Homo sapiens]
HyS0034.215g	321.353	611.332	602.919	279.237	233.453	273.956	511.868	262.215	0.966023	0.00056622	0.167544	-	HyS0034	2556871	2575279	+	11037	-	- && Q14517.2 RecName: Full=Protocadherin Fat 1; AltName: Full=Cadherin family member 7; AltName: Full=Cadherin-related tumor suppressor homolog; AltName: Full=Protein fat homolog; Contains: RecName: Full=Protocadherin Fat 1, nuclear form; Flags: Precurso	VWA	271	611	610	280	237	328	2.39953	4.4306	4.3676	2.06004	1.74425	2.04337	RecName: Full=Protocadherin Fat 4; Short=hFat4; AltName: Full=Cadherin family member 14; AltName: Full=FAT tumor suppressor homolog 4; AltName: Full=Fat-like cadherin protein FAT-J; Flags: Precursor [Homo sapiens]
HyS0163.6g	72.3341	216.117	175.934	90.752	65.9971	81.8526	154.795	79.5339	0.963381	0.0149185	0.520521	-	HyS0163	98954	107918	-	3102	-	- && Q60803.2 RecName: Full=TNF receptor-associated factor 3; AltName: Full=CD40 receptor-associated factor 1; Short=CRAF1; AltName: Full=TRAFAMN && PF02176:TRAF-type zinc finger	-	61	216	178	91	67	98	1.92174	5.57294	4.53464	2.38214	1.75447	2.17225	RecName: Full=TNF receptor-associated factor 3; AltName: Full=CAP-1; AltName: Full=CD40 receptor-associated factor 1; Short=CRAF1; AltName: Full=CD40-binding protein; Short=CD40BP; AltName: Full=LMP1-associated protein 1; Short=LAP1; AltName: Full=RING-type E3 ubiquitin transferase TRAF3 [Homo sapiens]
HyS0017.181g	26.0877	27.0146	21.7446	14.9591	13.7904	10.0228	24.949	12.9241	0.95547	0.0408001	0.614544	-	HyS0017	2543294	2552837	+	837	-	- && - && -	-	22	27	22	15	14	12	2.56865	2.58173	2.07712	1.45524	1.35867	0.985781	#N/A
HyS0015.171g	2311.13	7761.21	7499.92	3429.63	2677.32	3007.66	5857.42	3038.2	0.947137	0.0153571	0.520521	-	HyS0015	2614532	2647743	+	5746	-	- && Q99758.2 RecName: Full=ATP-binding cassette sub-family A member 3; AltName: Full=ABC-C transporter; AltName: Full=ATP-binding cassette transporter 3; Short=ATP-binding cassette 3 && PF00005:ABC transporter|PF12698:ABC-2 family transporter protein	ABC_tran	1949	7757	7588	3439	2718	3601	33.1477	108.044	104.358	48.5999	38.4234	43.0906	RecName: Full=ATP-binding cassette sub-family A member 7 [Rattus norvegicus]
HyS0024.62g	119.766	350.19	393.38	203.444	124.114	121.108	287.779	149.555	0.946553	0.0255263	0.572418	-	HyS0024	971642	995758	+	4928	-	- && Q4VC17.2 RecName: Full=A disintegrin and metalloproteinase with thrombospondin motifs 18; Short=ADAM-TS 18; Short=ADAM-TS18; Short=ADAMTS-18; Flags: Precursor && PF00431:CUB domain|PF01562:Reprolysin family propeptide|PF00090:Thrombospondin type 1 do	CUB	101	350	398	204	126	145	2.00289	5.68421	6.38229	3.36146	2.07688	2.02312	RecName: Full=A disintegrin and metalloproteinase with thrombospondin motifs 10; Short=ADAM-TS 10; Short=ADAM-TS10; Short=ADAMTS-10; Flags: Precursor [Homo sapiens]
HyS0034.197g	22.5303	39.0212	43.4892	20.9428	12.8054	20.8808	35.0136	18.2096	0.946546	0.0368386	0.605271	-	HyS0034	2227221	2241095	-	1642	-	- && - && PF13347:MFS/sugar transport protein	-	19	39	44	21	13	25	1.1308	1.90092	2.1176	1.03852	0.643106	1.04687	#N/A
HyS0038.127g	184.985	417.226	361.751	169.537	150.71	180.41	321.321	166.885	0.946385	0.00258794	0.345542	-	HyS0038	1920901	1922461	+	545	-	- && Q5BJP5.1 RecName: Full=Transmembrane protein 230 && PF05915:Eukaryotic protein of unknown function (DUF872)	-	156	417	366	170	153	216	27.9728	61.2367	53.07	25.3292	22.8038	27.251	RecName: Full=Transmembrane protein 230 [Rattus norvegicus]
HyS0003.212g	52.1754	197.107	151.224	60.8338	63.042	84.3583	133.502	69.4113	0.944927	0.0340379	0.600733	-	HyS0003	2744738	2747976	-	2439	-	- && Q8JZQ5.1 RecName: Full=Amiloride-sensitive amine oxidase [copper-containing]; Short=DAO; Short=Diamine oxidase; AltName: Full=Amiloride-binding protein 1; AltName: Full=Amine oxidase copper domain-containing protein 1; AltName: Full=Histaminase; Flag	-	44	197	153	61	64	101	1.76298	6.46438	4.95729	2.03089	2.13148	2.84731	RecName: Full=Membrane primary amine oxidase; AltName: Full=Copper amine oxidase; AltName: Full=Semicarbazide-sensitive amine oxidase; Short=SSAO; AltName: Full=Vascular adhesion protein 1; Short=VAP-1 [Bos taurus]
HyS0028.25g	141.111	637.346	530.766	285.221	211.782	183.751	436.408	226.918	0.944874	0.0398573	0.614544	-	HyS0028	479712	509674	-	2561	-	- && Q8NBP0.3 RecName: Full=Tetratricopeptide repeat protein 13; Short=TPR repeat protein 13 && -	-	119	637	537	286	215	220	4.54093	19.9068	16.5703	9.06828	6.81932	5.9066	RecName: Full=Tetratricopeptide repeat protein 13; Short=TPR repeat protein 13 [Homo sapiens]
HyS3768.1g	35.5741	43.0233	59.3035	24.9319	31.521	15.8694	45.967	24.1074	0.943037	0.0237002	0.5667	-	HyS3768	1	10984	-	2180	-	- && Q92624.2 RecName: Full=Amyloid protein-binding protein 2; AltName: Full=Amyloid beta precursor protein-binding protein 2; Short=APP-BP2; AltName: Full=Protein interacting with APP tail 1 && PF13424:Tetratricopeptide repeat	-	30	43	60	25	32	19	1.34484	1.57865	2.175	0.93122	1.19236	0.599269	RecName: Full=Amyloid protein-binding protein 2; AltName: Full=Amyloid beta precursor protein-binding protein 2; Short=APP-BP2 [Rattus norvegicus]
HyS0023.333g	100.793	367.199	344.949	158.567	136.919	128.625	270.98	141.371	0.940746	0.0265506	0.574002	-	HyS0023	4005675	4009834	+	897	-	- && Q9CXE2.1 RecName: Full=B-cell CLL/lymphoma 7 protein family member A && PF04714:BCL7, N-terminal conserver region	-	85	367	349	159	139	154	9.26048	32.7451	30.7466	14.3937	12.5874	11.8046	#N/A
HyS0300.2g	27.2735	108.059	88.9553	40.8883	41.3713	35.0797	74.7624	39.1131	0.940627	0.0488381	0.642367	-	HyS0300	12599	15813	+	1449	-	- && P49116.1 RecName: Full=Nuclear receptor subfamily 2 group C member 2; AltName: Full=Orphan nuclear receptor TAK1; AltName: Full=Orphan nuclear receptor TR4; AltName: Full=Testicular receptor 4 && PF00104:Ligand-binding domain of nuclear hormone recep	zf-C4	23	108	90	41	42	42	1.5512	5.96524	4.90838	2.29765	2.35447	1.99299	RecName: Full=Protein ultraspiracle homolog; AltName: Full=Nuclear receptor subfamily 2 group B member 4 [Manduca sexta]
HyS2663.1g	5595.81	16971.2	17498.5	7800.68	6401.72	6695.21	13355.2	6965.87	0.939066	0.0121519	0.51216	-	HyS2663	1428	3700	+	564	-	- && Q9DBU3.3 RecName: Full=Serine/threonine-protein kinase RIO3; AltName: Full=RIO kinase 3 && PF01163:RIO1 family	-	4719	16962	17704	7822	6499	8016	817.67	2406.97	2480.6	1126.18	936.009	977.244	RecName: Full=Serine/threonine-protein kinase RIO3; AltName: Full=RIO kinase 3 [Mus musculus]
HyS0067.69g	271.549	929.504	879.669	311.15	385.147	392.558	693.574	362.952	0.934808	0.0197181	0.547632	-	HyS0067	1313046	1356059	-	2878	-	- && Q8CDL9.2 RecName: Full=Coiled-coil domain-containing protein 87 && -	-	229	929	890	312	391	470	7.77592	25.8343	24.4379	8.80303	11.0357	11.2288	RecName: Full=Coiled-coil domain-containing protein 87 [Mus musculus]
HyS0005.5g	24.9019	62.0336	40.5241	20.9428	16.7455	29.2331	42.4865	22.3071	0.928998	0.0460638	0.636487	-	HyS0005	36420	66028	-	2512	-	- && Q91821.2 RecName: Full=Maternal embryonic leucine zipper kinase; Short=MELK; AltName: Full=Protein kinase Eg3; Short=pEg3 kinase && PF02149:Kinase associated domain 1|PF00069:Protein kinase domain	Pkinase	21	62	41	21	17	35	0.816971	1.97535	1.28982	0.678841	0.54972	0.958017	RecName: Full=Maternal embryonic leucine zipper kinase; Short=MELK; AltName: Full=Protein kinase Eg3; Short=pEg3 kinase [Xenopus laevis]
HyS0008.42g	87.7495	202.11	166.05	81.7765	80.7726	77.6764	151.97	80.0752	0.927901	0.00543059	0.415922	-	HyS0008	922915	935055	-	2298	-	- && - && PF00789:UBX domain	UBX	74	202	168	82	82	93	3.14694	7.03516	5.77728	2.89756	2.89852	2.78264	#N/A
HyS0010.61g	32.0167	80.0434	81.0481	24.9319	32.506	44.2672	64.3694	33.9017	0.925495	0.036384	0.603627	-	HyS0010	702777	705074	+	1072	-	- && - && PF16977:C-terminal domain of apextrin	-	27	80	82	25	33	53	2.46137	5.97266	6.04482	1.89371	2.50053	3.39943	#N/A
HyS0005.381g	67.5908	287.156	245.121	116.681	105.398	94.381	199.956	105.487	0.925191	0.0412378	0.615109	-	HyS0005	4499735	4504553	+	3739	-	- && - && -	-	57	287	248	117	107	113	1.48979	6.14326	5.24156	2.54097	2.32456	2.07801	#N/A
HyS0017.40g	34.3883	53.0288	37.5589	27.9237	21.6707	16.7046	41.6587	22.0997	0.924772	0.0225204	0.562561	-	HyS0017	444540	446758	-	621	-	- && - && -	-	29	53	38	28	22	20	4.56366	6.83057	4.83567	3.6613	2.87769	2.21444	#N/A
HyS0040.202g	166.013	392.213	413.148	200.452	131.994	181.245	323.791	171.23	0.920442	0.0100668	0.490245	-	HyS0040	2381774	2385298	+	3525	-	- && Q8IZP9.2 RecName: Full=Adhesion G-protein coupled receptor G2; AltName: Full=G-protein coupled receptor 64; AltName: Full=Human epididymis-specific protein 6; Short=He6; Flags: Precursor && PF00002:7 transmembrane receptor (Secretin family)	7tm_2	140	392	418	201	134	217	3.88129	8.90019	9.37091	4.63026	3.08786	4.23278	#N/A
HyS0002.79g	47.4322	161.087	156.166	76.7901	58.1169	58.4661	121.562	64.4577	0.919451	0.0370309	0.606522	-	HyS0002	1618582	1624345	-	2220	-	- && Q5RAC0.1 RecName: Full=Bis(5'-adenosyl)-triphosphatase ENPP4; AltName: Full=AP3A hydrolase; Short=AP3Aase; AltName: Full=Ectonucleotide pyrophosphatase/phosphodiesterase family member 4; Short=E-NPP 4; Short=NPP-4; Flags: Precursor && PF01663:Type I	-	40	161	158	77	59	70	1.76082	5.80424	5.6243	2.81648	2.1588	2.16805	RecName: Full=Bis(5'-adenosyl)-triphosphatase ENPP4; AltName: Full=AP3A hydrolase; Short=AP3Aase; AltName: Full=Ectonucleotide pyrophosphatase/phosphodiesterase family member 4; Short=E-NPP 4; Short=NPP-4; Flags: Precursor [Pongo abelii]
HyS0263.6g	128.067	459.249	451.695	171.531	184.201	194.609	346.337	183.447	0.917943	0.0281175	0.582234	-	HyS0263	34076	42622	+	1863	-	- && - && PF00041:Fibronectin type III domain	fn3	108	459	457	172	187	233	5.66524	19.7184	19.3851	7.49694	8.15345	8.59939	#N/A
HyS0002.165g	18.9729	43.0233	37.5589	18.9482	15.7605	18.3751	33.185	17.6946	0.914421	0.0475003	0.637796	-	HyS0002	2742729	2743417	+	429	-	- && - && -	-	16	43	38	19	16	22	3.64477	8.02202	6.99988	3.59637	3.02953	3.52606	#N/A
HyS0082.21g	46.2464	55.0298	45.466	26.9264	29.551	21.716	48.9141	26.0645	0.914354	0.00868201	0.486395	-	HyS0082	298688	304931	+	717	-	- && - && -	-	39	55	46	27	30	26	5.3156	6.13926	5.06994	3.05783	3.39871	2.49332	#N/A
HyS0062.29g	342.697	822.446	704.723	426.834	263.988	304.859	623.289	331.894	0.910234	0.00763146	0.47352	-	HyS0062	395895	413237	+	2198	-	- && Q09225.3 RecName: Full=Nose resistant to fluoxetine protein 6; Short=Protein nrf-6; Flags: Precursor && PF01757:Acyltransferase family	-	289	822	713	428	268	365	12.8492	29.9307	25.6346	15.8119	9.9042	11.418	RecName: Full=Nose resistant to fluoxetine protein 6; Short=Protein nrf-6; Flags: Precursor [Caenorhabditis elegans]
HyS0042.80g	499.224	1414.77	1525.09	290.207	767.34	778.435	1146.36	611.994	0.905528	0.0456815	0.635595	-	HyS0042	778251	791180	-	11221	-	- && - && PF02752:Arrestin (or S-antigen), C-terminal domain|PF00339:Arrestin (or S-antigen), N-terminal domain	-	421	1414	1543	291	779	932	3.66655	10.0853	10.8667	2.10586	5.63921	5.71096	#N/A
HyS0021.276g	264.434	687.373	713.619	413.869	230.497	246.393	555.142	296.92	0.904027	0.0204074	0.552922	-	HyS0021	4039648	4056393	+	4817	-	- && Q20911.4 RecName: Full=Probable cubilin; Flags: Precursor && PF00008:EGF-like domain	EGF	223	687	722	415	234	295	4.52413	11.4144	11.8447	6.99584	3.94595	4.21085	RecName: Full=Neurogenic locus notch homolog protein 1; Short=Notch 1; Contains: RecName: Full=Notch 1 extracellular truncation; Short=NEXT; Contains: RecName: Full=Notch 1 intracellular domain; Short=NICD; Flags: Precursor [Danio rerio]
HyS0009.341g	279.85	602.327	524.836	162.556	299.45	293.166	469.004	251.724	0.898033	0.00934231	0.490172	-	HyS0009	5233476	5239265	-	4871	-	- && - && -	-	236	602	531	163	304	351	4.73479	9.89124	8.61471	2.7173	5.06953	4.95466	#N/A
HyS0092.4g	47.4322	79.0429	95.874	51.8583	39.4013	29.2331	74.1163	40.1642	0.893205	0.0197819	0.547632	-	HyS0092	37504	39132	-	1236	-	- && - && PF12799:Leucine Rich repeats (2 copies)|PF13855:Leucine rich repeat	-	40	79	97	52	40	35	3.16263	5.11542	6.2018	3.41628	2.62878	1.94704	#N/A
HyS0065.10g	20908.1	73752	68733.7	33458.6	26870.7	27677.9	54464.6	29335.7	0.892671	0.0242032	0.567348	-	HyS0065	207310	212493	-	1609	-	- && Q9DBU3.3 RecName: Full=Serine/threonine-protein kinase RIO3; AltName: Full=RIO kinase 3 && PF01163:RIO1 family	-	17632	73712	69541	33550	27279	33138	1070.91	3666.53	3415.46	1693.19	1377.16	1416.1	RecName: Full=Serine/threonine-protein kinase RIO3; AltName: Full=RIO kinase 3 [Mus musculus]
HyS0285.2g	75.8915	103.056	128.491	39.891	58.1169	67.6537	102.479	55.2205	0.891245	0.00696023	0.455554	-	HyS0285	9337	11604	-	2124	-	- && - && -	-	64	103	130	40	59	81	2.94464	3.8811	4.83675	1.52923	2.25637	2.62214	#N/A
HyS0026.234g	166.013	378.205	403.264	157.569	174.351	179.575	315.827	170.498	0.89081	0.00771518	0.47352	-	HyS0026	3217901	3255097	+	4125	-	- && Q9ESK9.3 RecName: Full=RB1-inducible coiled-coil protein 1; AltName: Full=Coiled-coil-forming protein 1; AltName: Full=FAK family kinase-interacting protein of 200 kDa; Short=FIP200; AltName: Full=LaXp180 && PF10377:Autophagy-related protein 11	-	140	378	408	158	177	215	3.31674	7.33399	7.81629	3.1103	3.48547	3.58376	RecName: Full=RB1-inducible coiled-coil protein 1; AltName: Full=Coiled-coil-forming protein 1; AltName: Full=FAK family kinase-interacting protein of 200 kDa; Short=FIP200; AltName: Full=LaXp180 [Mus musculus]
HyS0014.26g	88.9353	210.114	231.284	101.722	98.5032	86.864	176.778	95.6964	0.888971	0.0139536	0.517993	-	HyS0014	345007	351136	+	1716	-	- && Q96DF8.1 RecName: Full=Protein DGCR14; AltName: Full=DiGeorge syndrome critical region 13; AltName: Full=DiGeorge syndrome critical region 14; AltName: Full=DiGeorge syndrome protein H; Short=DGS-H; AltName: Full=Protein ES2 && PF09751:Nuclear protei	-	75	210	234	102	100	104	4.27121	9.79433	10.7761	4.82671	4.73364	4.16716	RecName: Full=Splicing factor ESS-2 homolog; AltName: Full=ES2 protein; AltName: Full=Expressed sequence 2 embryonic lethal [Mus musculus]
HyS0006.68g	93.6785	283.154	279.715	173.526	87.6678	94.381	218.849	118.525	0.88752	0.0438146	0.625387	-	HyS0006	1405213	1431293	-	5319	-	- && - && -	-	79	283	283	174	89	113	1.45146	4.25823	4.20456	2.65637	1.35917	1.46074	#N/A
HyS0004.84g	7599.82	15132.2	16049.5	8917.63	5657.04	6435.45	12927.2	7003.37	0.884343	0.00437546	0.390516	-	HyS0004	1471052	1480100	+	3580	-	- && Q8IYB7.4 RecName: Full=DIS3-like exonuclease 2; Short=hDIS3L2 && PF00773:RNB domain	RNB	6409	15124	16238	8942	5743	7705	174.95	338.109	358.438	202.824	130.307	147.984	RecName: Full=DIS3-like exonuclease 2; Short=hDIS3L2 [Homo sapiens]
HyS0011.266g	74.7057	196.106	198.667	96.7356	85.6978	72.665	156.493	85.0328	0.884198	0.020894	0.556174	-	HyS0011	3386270	3392096	-	2388	-	- && Q6RI86.1 RecName: Full=Transient receptor potential cation channel subfamily A member 1; AltName: Full=Ankyrin-like with transmembrane domains protein 1 && PF12796:Ankyrin repeats (3 copies)|PF00520:Ion transport protein|PF13637:Ankyrin repeats (many	Ion_trans	63	196	201	97	87	87	2.57818	6.56892	6.6516	3.29842	2.95936	2.50501	RecName: Full=Transient receptor potential cation channel subfamily A member 1 homolog [Caenorhabditis elegans]
HyS0009.340g	32.0167	39.0212	43.4892	13.9618	17.7306	30.0683	38.1757	20.5869	0.882176	0.0420374	0.621757	-	HyS0009	5216470	5233165	+	2490	-	- && Q7ZU90.1 RecName: Full=Chromodomain-helicase-DNA-binding protein 1-like && PF00271:Helicase conserved C-terminal domain|PF00176:SNF2 family N-terminal domain	SNF2_N	27	39	44	14	18	36	1.05967	1.25354	1.39643	0.456559	0.587199	0.994095	RecName: Full=Chromodomain-helicase-DNA-binding protein 1-like [Danio rerio]
HyS0010.414g	97.236	296.161	314.309	119.673	115.249	149.506	235.902	128.143	0.88158	0.0299638	0.594572	-	HyS0010	5360408	5362197	+	663	-	- && Q498J9.2 RecName: Full=Metallo-beta-lactamase domain-containing protein 1 && PF00753:Metallo-beta-lactamase superfamily	Lactamase_B	82	296	318	120	117	179	12.0867	35.7315	37.9034	14.6973	14.3346	18.5637	RecName: Full=Metallo-beta-lactamase domain-containing protein 1 [Xenopus laevis]
HyS0004.427g	64.0334	227.123	192.736	99.7275	76.8325	86.864	161.298	87.808	0.880067	0.0386931	0.612443	-	HyS0004	5693036	5694170	+	1135	-	- && Q53GQ0.2 RecName: Full=Very-long-chain 3-oxoacyl-CoA reductase; AltName: Full=17-beta-hydroxysteroid dehydrogenase 12; Short=17-beta-HSD 12; AltName: Full=3-ketoacyl-CoA reductase; Short=KAR; AltName: Full=Estradiol 17-beta-dehydrogenase 12; AltName:	adh_short	54	227	195	100	78	104	4.64949	16.0067	13.577	7.15439	5.58228	6.30031	RecName: Full=Very-long-chain 3-oxoacyl-CoA reductase; AltName: Full=17-beta-hydroxysteroid dehydrogenase 12; Short=17-beta-HSD 12; AltName: Full=3-ketoacyl-CoA reductase; Short=KAR; AltName: Full=Estradiol 17-beta-dehydrogenase 12; AltName: Full=Short chain dehydrogenase/reductase family 12C member 1 [Homo sapiens]
HyS0053.70g	2114.29	5580.03	5702.03	2960.91	2028.18	2292.71	4465.45	2427.27	0.879615	0.013488	0.517993	-	HyS0053	667583	672001	-	2263	-	- && Q17RY0.1 RecName: Full=Cytoplasmic polyadenylation element-binding protein 4; Short=CPE-BP4; Short=CPE-binding protein 4; Short=hCPEB-4 && PF16367:RNA recognition motif|PF16366:Cytoplasmic polyadenylation element-binding protein ZZ domain	-	1783	5577	5769	2969	2059	2745	76.997	197.237	201.456	106.535	73.9068	83.4031	RecName: Full=Cytoplasmic polyadenylation element-binding protein 4; Short=CPE-BP4; Short=CPE-binding protein 4; Short=CPEB-4 [Danio rerio]
HyS0039.29g	455.349	1455.79	1349.15	410.877	672.777	690.735	1086.76	591.463	0.877896	0.0295364	0.592823	-	HyS0039	455025	480585	-	16587	-	- && - && PF15140:Domain of unknown function (DUF4573)|PF05270:Alpha-L-arabinofuranosidase B (ABFB) domain	-	384	1455	1365	412	683	827	2.26241	7.02049	6.50323	2.01696	3.34476	3.42817	#N/A
HyS0072.44g	163.641	321.174	296.518	132.638	131.994	161.199	260.444	141.944	0.876636	0.00298653	0.350794	-	HyS0072	699577	710752	+	1818	-	- && Q1RMU3.1 RecName: Full=Prolyl 4-hydroxylase subunit alpha-1; Short=4-PH alpha-1; AltName: Full=Procollagen-proline,2-oxoglutarate-4-dioxygenase subunit alpha-1; Flags: Precursor && PF03171:2OG-Fe(II) oxygenase superfamily|PF08336:Prolyl 4-Hydroxylase	2OG-FeII_Oxy	138	321	300	133	134	193	7.41809	14.1314	13.0404	5.94055	5.9872	7.29941	RecName: Full=Prolyl 4-hydroxylase subunit alpha-1; Short=4-PH alpha-1; AltName: Full=Procollagen-proline,2-oxoglutarate-4-dioxygenase subunit alpha-1; Flags: Precursor [Homo sapiens]
HyS0001.526g	142.297	600.326	573.267	240.343	241.333	235.535	438.63	239.07	0.876607	0.0473812	0.637539	-	HyS0001	8096246	8104518	+	1421	-	- && Q8R2X8.2 RecName: Full=Golgin-45; AltName: Full=Basic leucine zipper nuclear factor 1 && -	-	120	600	580	241	245	282	8.25267	33.7932	32.2551	13.7718	14.005	13.6452	RecName: Full=Golgin-45; AltName: Full=Basic leucine zipper nuclear factor 1; AltName: Full=JEM-1; AltName: Full=p45 basic leucine-zipper nuclear factor [Homo sapiens]
HyS0028.70g	233.603	615.334	614.78	248.321	244.288	305.694	487.906	266.101	0.875254	0.0139142	0.517993	-	HyS0028	1265038	1293425	+	6400	-	- && Q61789.4 RecName: Full=Laminin subunit alpha-3; AltName: Full=Epiligrin subunit alpha; AltName: Full=Kalinin subunit alpha; AltName: Full=Laminin-5 subunit alpha; AltName: Full=Laminin-6 subunit alpha; AltName: Full=Laminin-7 subunit alpha; AltName:	Laminin_EGF	197	615	622	249	248	366	3.00811	7.69073	7.68024	3.15928	3.14763	3.93211	RecName: Full=Laminin subunit alpha; AltName: Full=Laminin A chain; Flags: Precursor [Drosophila melanogaster]
HyS0095.11g	41.5032	37.0201	31.6285	20.9428	12.8054	25.8921	36.7173	19.8801	0.874358	0.0382546	0.612443	-	HyS0095	160910	186310	-	2100	-	- && P18321.2 RecName: Full=Profilin && PF00235:Profilin	-	35	37	32	21	13	31	1.62876	1.41012	1.20419	0.812023	0.502848	1.015	RecName: Full=Spindle assembly abnormal protein 6 homolog [Xenopus laevis]
HyS0015.262g	218.188	560.304	561.406	303.171	191.096	238.041	446.633	244.103	0.872828	0.0172848	0.538214	-	HyS0015	4025857	4036502	+	2184	-	- && A3DH97.1 RecName: Full=Anti-sigma-I factor RsgI6; AltName: Full=Endo-1,4-beta-xylanase && PF00331:Glycosyl hydrolase family 10	-	184	560	568	304	194	285	8.23327	20.5214	20.5523	11.3029	7.21542	8.97257	RecName: Full=Endo-1,4-beta-xylanase 3; Short=AtXyn3; Short=Xylan endohydrolase 3; Short=Xylanase 3 [Arabidopsis thaliana]
HyS0050.87g	105.537	324.176	221.4	106.708	139.875	110.25	217.037	118.944	0.870028	0.0235084	0.565755	-	HyS0050	1534337	1547196	+	2745	-	- && Q91W50.1 RecName: Full=Cold shock domain-containing protein E1 && PF00313:'Cold-shock' DNA-binding domain	CSD	89	324	224	107	142	132	3.16851	9.44659	6.44867	3.16526	4.20202	3.30641	RecName: Full=Cold shock domain-containing protein E1 [Mus musculus]
HyS0045.134g	135.182	383.208	370.647	216.409	150.71	120.273	296.345	162.464	0.869705	0.030356	0.59566	-	HyS0045	2077862	2103627	+	5274	-	- && P31695.2 RecName: Full=Neurogenic locus notch homolog protein 4; Short=Notch 4; Contains: RecName: Full=Transforming protein Int-3; Contains: RecName: Full=Notch 4 extracellular truncation; Contains: RecName: Full=Notch 4 intracellular domain; Flags:	EGF	114	383	375	217	153	144	2.11238	5.81207	5.61895	3.34109	2.35648	1.87736	RecName: Full=Fibropellin-1; AltName: Full=Epidermal growth factor-related protein 1; AltName: Full=Fibropellin-I; AltName: Full=SpEGF I; AltName: Full=UEGF-1; Flags: Precursor [Strongylocentrotus purpuratus]
HyS0018.288g	28.4593	64.0347	59.3035	24.9319	34.4761	24.2217	50.5992	27.8766	0.868874	0.0390209	0.612443	-	HyS0018	3802040	3804805	-	616	-	- && E7EYQ9.1 RecName: Full=Transmembrane protein 216 && PF09799:Predicted membrane protein	-	24	64	60	25	35	29	3.80748	8.31518	7.69724	3.29555	4.6153	3.23699	RecName: Full=Transmembrane protein 216 [Danio rerio]
HyS0044.156g	41.5032	120.065	104.77	54.8501	41.3713	50.1138	88.7793	48.7784	0.868284	0.0359379	0.602817	-	HyS0044	2073636	2082034	+	2325	-	- && - && PF05960:Bacterial protein of unknown function (DUF885)	-	35	120	106	55	42	60	1.47113	4.13077	3.60286	1.92092	1.46737	1.77441	#N/A
HyS0011.167g	42.689	92.0499	85.0017	33.9073	37.4312	49.2786	73.2469	40.2057	0.866529	0.0235129	0.565755	-	HyS0011	2084189	2089330	-	2391	-	- && - && -	-	36	92	86	34	38	59	1.4714	3.0795	2.84239	1.1547	1.29097	1.69667	RecName: Full=ATM interactor; AltName: Full=ATM/ATR-substrate CHK2-interacting zinc finger protein; Short=ASCIZ [Mus musculus]
HyS0019.69g	47.4322	125.068	115.642	55.8474	49.2516	53.4547	96.0473	52.8512	0.866217	0.026219	0.573669	-	HyS0019	1683044	1689333	-	5736	-	- && - && -	-	40	125	117	56	50	64	0.681488	1.74411	1.61191	0.79277	0.708065	0.767177	#N/A
HyS0013.335g	78.2631	223.121	183.841	86.7629	84.7127	95.2163	161.742	88.8973	0.865785	0.0212099	0.557183	-	HyS0013	4759282	4761252	-	1971	-	- && - && PF12632:Mysoin-binding motif of peroxisomes	-	66	223	186	87	86	114	3.27239	9.05505	7.45746	3.58427	3.54425	3.97688	#N/A
HyS0041.151g	71.1483	118.064	127.503	55.8474	67.9672	50.9491	105.572	58.2545	0.86386	0.00656408	0.441031	-	HyS0041	2200680	2206126	-	1404	-	- && Q9D666.2 RecName: Full=SUN domain-containing protein 1; AltName: Full=Protein unc-84 homolog A; AltName: Full=Sad1/unc-84 protein-like 1 && PF07738:Sad1 / UNC-like C-terminal	-	60	118	129	56	69	61	4.1763	6.72647	7.26084	3.23884	3.99204	2.98736	RecName: Full=SUN domain-containing protein 2; AltName: Full=Protein unc-84 homolog B; AltName: Full=Rab5-interacting protein; Short=Rab5IP; AltName: Full=Sad1/unc-84 protein-like 2 [Homo sapiens]
HyS0049.132g	60.476	52.0282	39.5357	14.9591	29.551	38.4206	50.68	27.6436	0.863428	0.0428209	0.621757	-	HyS0049	1775876	1796520	+	7145	-	- && - && -	-	51	52	40	15	30	46	0.69755	0.58247	0.442407	0.170474	0.341061	0.44267	#N/A
HyS0041.44g	170.756	354.192	294.541	197.46	143.815	110.25	273.163	150.508	0.863181	0.00998937	0.490245	-	HyS0041	820293	825671	-	750	-	- && Q60HD6.1 RecName: Full=Phosphomannomutase 2; Short=PMM 2 && PF03332:Eukaryotic phosphomannomutase	-	144	354	298	198	146	132	18.7633	37.7759	31.3993	21.4374	15.8126	12.1014	RecName: Full=Phosphomannomutase 2; Short=PMM 2 [Macaca fascicularis]
HyS0038.112g	36.7599	81.0439	70.1758	36.8992	35.4611	31.7388	62.6599	34.6997	0.860251	0.0241788	0.567348	-	HyS0038	1783515	1796069	-	851	-	- && - && -	-	31	81	71	37	36	38	3.55991	7.61777	6.59315	3.53054	3.43626	3.07028	#N/A
HyS0005.16g	180.242	597.324	653.327	315.139	232.467	241.382	476.964	262.996	0.860023	0.0389926	0.612443	-	HyS0005	214406	232448	+	7563	-	- && - && -	-	152	597	661	316	236	289	1.96407	6.31761	6.90672	3.39283	2.53472	2.62741	#N/A
HyS0006.285g	39.1315	37.0201	52.3848	19.9455	28.5659	22.5512	42.8455	23.6875	0.858181	0.0235929	0.565755	-	HyS0006	4624660	4629372	+	1417	-	- && Q5ZJA3.1 RecName: Full=Cerebellar degeneration-related protein 2 && -	-	33	37	53	20	29	27	2.27589	2.0898	2.95577	1.14612	1.66242	1.31014	#N/A
HyS0052.53g	92.4927	183.099	189.771	92.7465	79.7876	85.1935	155.121	85.9092	0.855984	0.00755085	0.47352	-	HyS0052	747203	757632	+	1877	-	- && - && -	-	78	183	192	93	81	102	4.06104	7.80296	8.08354	4.02334	3.50536	3.73646	#N/A
HyS0006.61g	195.658	495.269	532.743	144.605	267.929	263.933	407.89	225.489	0.855615	0.0299716	0.594572	-	HyS0006	1312575	1325500	-	3675	-	- && U3JAG9.1 RecName: Full=Centrosomal protein of 131 kDa; AltName: Full=5-azacytidine-induced protein 1 && -	-	165	495	539	145	272	316	4.38767	10.78	11.5903	3.2039	6.01207	5.91227	RecName: Full=Centrosomal protein of 131 kDa; AltName: Full=5-azacytidine-induced protein 1 [Danio rerio]
HyS0105.10g	281.036	658.357	594.023	186.49	360.522	302.353	511.139	283.122	0.852893	0.0181111	0.542115	-	HyS0105	162282	185576	+	12498	-	- && - && PF00008:EGF-like domain	EGF	237	658	601	187	366	362	1.85317	4.21364	3.80013	1.21498	2.37877	1.99156	RecName: Full=Fibropellin-1; AltName: Full=Epidermal growth factor-related protein 1; AltName: Full=Fibropellin-I; AltName: Full=SpEGF I; AltName: Full=UEGF-1; Flags: Precursor [Strongylocentrotus purpuratus]
HyS0001.287g	155.34	350.19	374.6	193.471	134.949	161.199	293.377	163.207	0.847931	0.0141714	0.517993	-	HyS0001	4219801	4228431	-	3328	-	- && - && -	-	131	350	379	194	137	193	3.84676	8.417	8.99954	4.73355	3.34387	3.98748	#N/A
HyS0042.77g	62.8476	130.071	99.8276	59.8365	49.2516	54.29	97.5819	54.4593	0.84573	0.0118063	0.507853	-	HyS0042	755407	761060	+	1416	-	- && - && -	-	53	130	101	60	50	65	3.6578	7.34772	5.63667	3.44078	2.86826	3.15627	#N/A
HyS0004.459g	91.3069	227.123	230.295	92.7465	104.413	109.415	182.908	102.192	0.841982	0.0196539	0.547632	-	HyS0004	6085542	6089181	-	1287	-	- && - && PF10545:Alcohol dehydrogenase transcription factor Myb/SANT-like	-	77	227	233	93	106	131	5.84681	14.1163	14.3068	5.86777	6.69021	6.9987	#N/A
HyS0022.206g	84.1921	204.111	180.876	104.714	88.6529	69.3241	156.393	87.5636	0.841539	0.0206906	0.554296	-	HyS0022	3182617	3201164	-	3874	-	- && Q80Z60.2 RecName: Full=Endothelin-converting enzyme 2; Short=ECE-2; Includes: RecName: Full=Methyltransferase-like region; Includes: RecName: Full=Endothelin-converting enzyme 2 region && PF05649:Peptidase family M13|PF00046:Homeobox domain|PF16878:T	Homeobox	71	204	183	105	90	83	1.79104	4.21447	3.73298	2.20089	1.8871	1.47314	RecName: Full=Endothelin-converting enzyme 2; Short=ECE-2 [Mus musculus]
HyS0044.93g	1331.66	2859.55	3047.21	1394.19	1260.84	1387.32	2412.81	1347.45	0.840719	0.00550799	0.415922	-	HyS0044	1115585	1121276	-	1922	-	- && Q0VD19.1 RecName: Full=Sphingomyelin phosphodiesterase; AltName: Full=Acid sphingomyelinase; Short=aSMase; Flags: Precursor && PF00149:Calcineurin-like phosphoesterase	Metallophos	1123	2858	3083	1398	1280	1661	57.0997	119.009	126.761	59.0639	54.0965	59.4211	RecName: Full=Sphingomyelin phosphodiesterase; AltName: Full=Acid sphingomyelinase; Short=aSMase; Flags: Precursor [Bos taurus]
HyS0019.120g	67.5908	215.117	196.69	86.7629	85.6978	96.0515	159.799	89.504	0.838548	0.0383226	0.612443	-	HyS0019	2235224	2249316	-	2991	-	- && - && -	-	57	215	199	87	87	115	1.86237	5.753	5.25776	2.36195	2.36274	2.64366	#N/A
HyS0005.203g	320.167	930.505	950.833	557.477	322.105	354.138	733.835	411.24	0.836345	0.0364534	0.603689	-	HyS0005	2342076	2352770	+	4399	-	- && P13944.3 RecName: Full=Collagen alpha-1(XII) chain; AltName: Full=Fibrochimerin; Flags: Precursor && PF00092:von Willebrand factor type A domain	VWA	270	930	962	559	327	424	5.99814	16.92	17.2817	10.3187	6.03818	6.6273	#N/A
HyS0990.3g	126.881	59.032	89.9436	52.8556	44.3264	56.7957	91.9522	51.3259	0.835276	0.0172118	0.536944	-	HyS0990	20056	30500	-	1785	-	- && - && PF05010:Transforming acidic coiled-coil-containing protein (TACC)	-	107	59	91	53	45	68	5.85804	2.64537	4.02872	2.41105	2.0478	2.61936	RecName: Full=Transforming acidic coiled-coil-containing protein 1; AltName: Full=Gastric cancer antigen Ga55; AltName: Full=Taxin-1 [Homo sapiens]
HyS0005.351g	137.553	320.174	322.216	130.643	164.5	143.66	259.981	146.268	0.831875	0.0142721	0.517993	-	HyS0005	4176684	4178453	-	855	-	- && - && PF07716:Basic region leucine zipper	bZIP_2	116	320	326	131	167	172	13.2586	29.9541	30.1312	12.4415	15.8658	13.8321	#N/A
HyS0056.17g	103.165	271.147	380.531	173.526	122.144	129.461	251.614	141.71	0.830431	0.0480959	0.640847	-	HyS0056	178284	182372	+	1419	-	- && Q920G9.2 RecName: Full=Germ cell-less protein-like 1; Short=mGcl-1; AltName: Full=DP-interacting protein; Short=DIP && PF00651:BTB/POZ domain	BTB	87	271	385	174	124	155	5.99162	15.2848	21.4409	9.95716	7.09826	7.51059	RecName: Full=Germ cell-less protein-like 1; AltName: Full=Spermatogenesis-associated protein 29 [Homo sapiens]
HyS0003.202g	166.013	381.207	345.937	156.572	168.44	177.904	297.719	167.639	0.830067	0.00939935	0.490172	-	HyS0003	2536874	2561248	+	4501	-	- && Q8NDG6.3 RecName: Full=Putative ATP-dependent RNA helicase TDRD9; AltName: Full=Tudor domain-containing protein 9 && PF00271:Helicase conserved C-terminal domain|PF00270:DEAD/DEAH box helicase|PF04408:Helicase associated domain (HA2)|PF00567:Tudor do	Helicase_C	140	381	350	157	171	213	3.03967	6.77468	6.14502	2.83243	3.08603	3.25383	RecName: Full=ATP-dependent RNA helicase TDRD9; AltName: Full=Tudor domain-containing protein 9 [Homo sapiens]
HyS0010.216g	239.532	493.267	440.823	181.504	239.363	239.711	391.208	220.193	0.830052	0.00573972	0.416068	-	HyS0010	2567061	2591669	-	8310	-	- && Q80UV9.2 RecName: Full=Transcription initiation factor TFIID subunit 1; AltName: Full=Cell cycle gene 1 protein; AltName: Full=TBP-associated factor 250 kDa; Short=p250; AltName: Full=Transcription initiation factor TFIID 250 kDa subunit; Short=TAF(I	Bromodomain	202	493	446	182	243	287	2.37551	4.74808	4.24129	1.77844	2.3753	2.37468	RecName: Full=Transcription initiation factor TFIID subunit 1-like; AltName: Full=TAF(II)210; AltName: Full=TBP-associated factor 1-like; AltName: Full=TBP-associated factor 210 kDa; AltName: Full=Transcription initiation factor TFIID 210 kDa subunit [Homo sapiens]
HyS0001.323g	130.438	233.126	242.156	131.64	97.5181	112.756	201.907	113.971	0.827805	0.00553495	0.415922	-	HyS0001	4734953	4740810	-	3965	-	- && Q50JE5.1 RecName: Full=Angiotensin-converting enzyme; Short=ACE; AltName: Full=Dipeptidyl carboxypeptidase I; AltName: Full=Kininase II; AltName: CD_antigen=CD143; Contains: RecName: Full=Angiotensin-converting enzyme, soluble form; Flags: Precursor	Peptidase_M2	110	233	245	132	99	135	2.71117	4.70311	4.88301	2.70333	2.02817	2.34107	RecName: Full=Angiotensin-converting enzyme; AltName: Full=Dipeptidyl carboxypeptidase I; AltName: Full=Kininase II; AltName: Full=TtACE; Flags: Precursor [Theromyzon tessulatum]
HyS0001.4g	122.138	226.123	214.481	93.7438	97.5181	126.12	187.58	105.794	0.82684	0.00613485	0.424857	-	HyS0001	88378	94300	-	1555	-	- && E1BUG7.3 RecName: Full=Protein SPT2 homolog && PF08243:SPT2 chromatin protein	-	103	226	217	94	99	151	6.47312	11.6319	11.0279	4.90869	5.17151	6.67684	#N/A
HyS0001.349g	100.793	292.158	242.156	130.643	110.324	117.767	211.703	119.578	0.826489	0.0263907	0.573669	-	HyS0001	5237707	5267125	-	9410	-	- && O57382.1 RecName: Full=Tolloid-like protein 2; AltName: Full=Metalloprotease xolloid; AltName: Full=Xenopus tolloid; Flags: Precursor && PF00431:CUB domain|PF13385:Concanavalin A-like lectin/glucanases superfamily|PF00754:F5/8 type C domain	CUB	85	292	245	131	112	141	0.882747	2.48351	2.0575	1.13045	0.966809	1.03028	#N/A
HyS0037.15g	106.722	97.0526	161.108	67.8147	62.057	76.006	121.628	68.6259	0.825617	0.00507103	0.41034	-	HyS0037	224222	240321	-	2349	-	- && Q1LW89.2 RecName: Full=CAS1 domain-containing protein 1; Flags: Precursor && PF07779:10 TM Acyl Transferase domain found in Cas1p|PF13839:GDSL/SGNH-like Acyl-Esterase family found in Pmr5 and Cas1p	-	90	97	163	68	63	91	3.74427	3.30492	5.48364	2.35069	2.17856	2.66369	RecName: Full=N-acetylneuraminate 9-O-acetyltransferase; AltName: Full=CAS1 domain-containing protein 1; AltName: Full=Sialate O-acetyltransferase; Short=SOAT [Danio rerio]
HyS0007.309g	32.0167	68.0369	56.3383	24.9319	34.4761	29.2331	52.1306	29.547	0.82517	0.0377167	0.612201	-	HyS0007	4757907	4759225	+	210	-	- && Q9U903.1 RecName: Full=Brachyury protein homolog; AltName: Full=ApBra && PF00907:T-box	T-box	27	68	57	25	35	35	12.5647	25.9157	21.4496	9.66695	13.5382	11.4597	#N/A
HyS0002.442g	2535.25	4934.68	5357.08	2571.97	2407.42	2273.5	4275.67	2417.63	0.822745	0.00353028	0.368252	-	HyS0002	6466382	6483946	+	4437	-	- && P21894.1 RecName: Full=Alanine--tRNA ligase, cytoplasmic; AltName: Full=Alanyl-tRNA synthetase; Short=AlaRS && PF07973:Threonyl and Alanyl tRNA synthetase second additional domain|PF02272:DHHA1 domain|PF13621:Cupin-like domain|PF01411:tRNA synthetase	-	2138	4932	5420	2579	2444	2722	47.0896	88.9623	96.5327	47.1987	44.7429	42.1816	RecName: Full=Alanine--tRNA ligase, cytoplasmic; AltName: Full=Alanyl-tRNA synthetase; Short=AlaRS [Rattus norvegicus]
HyS0002.162g	123.324	346.188	385.473	150.588	171.396	162.035	284.995	161.34	0.82253	0.0327401	0.599062	-	HyS0002	2682936	2686820	+	2974	-	- && - && PF00169:PH domain|PF02174:PTB domain (IRS-1 type)	PH	104	346	390	151	174	194	3.41743	9.31124	10.3631	4.12292	4.75249	4.48524	#N/A
HyS0242.6g	104.351	161.087	174.945	86.7629	68.9522	93.5458	146.794	83.087	0.822504	0.0043643	0.390516	-	HyS0242	76818	92058	+	3833	-	- && O43295.3 RecName: Full=SLIT-ROBO Rho GTPase-activating protein 3; Short=srGAP3; AltName: Full=Mental disorder-associated GAP; AltName: Full=Rho GTPase-activating protein 14; AltName: Full=WAVE-associated Rac GTPase-activating protein; Short=WRP && PF	RhoGAP	88	161	177	87	70	112	2.24363	3.36171	3.64921	1.8431	1.48345	2.00911	RecName: Full=SLIT-ROBO Rho GTPase-activating protein 3; Short=srGAP3; AltName: Full=Mental disorder-associated GAP; AltName: Full=Rho GTPase-activating protein 14; AltName: Full=WAVE-associated Rac GTPase-activating protein; Short=WRP [Homo sapiens]
HyS0019.38g	253.762	488.265	492.219	237.351	227.542	233.864	411.415	232.919	0.822258	0.00357329	0.368301	-	HyS0019	1120169	1124393	+	1716	-	- && - && -	-	214	488	498	238	231	280	12.1872	22.7601	22.9338	11.2623	10.9347	11.2193	#N/A
HyS0098.31g	193.286	581.315	526.813	274.251	200.946	262.262	433.805	245.82	0.820411	0.0306865	0.59566	-	HyS0098	402650	411134	-	4079	-	- && - && PF07707:BTB And C-terminal Kelch|PF00533:BRCA1 C Terminus (BRCT) domain|PF00651:BTB/POZ domain	BRCT	163	581	533	275	204	314	3.90518	11.3997	10.3261	5.47454	4.06246	5.29298	#N/A
HyS0032.224g	72.3341	149.081	147.27	53.8528	64.0271	91.0401	122.895	69.64	0.819261	0.0242872	0.567361	-	HyS0032	2621042	2675225	+	3970	-	- && Q92878.1 RecName: Full=DNA repair protein RAD50; Short=hRAD50 && PF13476:AAA domain	-	61	149	149	54	65	109	1.50157	3.00378	2.96592	1.10452	1.32995	1.88782	RecName: Full=DNA repair protein RAD50; Short=hRAD50 [Homo sapiens]
HyS0002.536g	138.739	229.124	219.423	108.703	117.219	107.745	195.762	111.222	0.818836	0.00181165	0.303322	-	HyS0002	7786506	7787778	-	1273	-	- && - && PF12937:F-box-like	-	117	229	222	109	119	129	8.98182	14.3973	13.7813	6.95291	7.59331	6.96764	#N/A
HyS0040.37g	201.587	282.153	284.657	115.684	151.695	168.717	256.132	145.365	0.817031	0.00112145	0.234617	-	HyS0040	312066	329868	+	3050	-	- && - && -	-	170	282	288	116	154	202	5.44698	7.39983	7.46203	3.08835	4.10141	4.55382	#N/A
HyS0023.329g	49.8038	144.078	126.514	45.8746	66.9822	69.3241	106.799	60.727	0.816695	0.0486867	0.642367	-	HyS0023	3972016	3978420	+	2313	-	- && Q5SPX1.1 RecName: Full=Coiled-coil domain-containing protein 157 && -	-	42	144	128	46	68	83	1.77452	4.98264	4.37319	1.61492	2.38806	2.46733	RecName: Full=Coiled-coil domain-containing protein 157 [Mus musculus]
HyS0039.27g	29.6451	35.019	41.5125	16.9537	21.6707	21.716	35.3922	20.1135	0.816607	0.0391106	0.612443	-	HyS0039	358234	371094	-	4080	-	- && - && PF05729:NACHT domain	NACHT	25	35	42	17	22	26	0.598807	0.686563	0.813492	0.338343	0.438001	0.438165	#N/A
HyS0001.407g	383.015	1096.59	845.075	603.351	347.716	370.842	774.895	440.637	0.815272	0.0319531	0.596198	-	HyS0001	6162410	6163613	+	779	-	- && P22274.4 RecName: Full=ADP-ribosylation factor && PF00025:ADP-ribosylation factor family	Arf	323	1096	855	605	353	444	40.5203	112.602	86.7347	63.0647	36.8086	39.1895	RecName: Full=ADP-ribosylation factor [Candida albicans SC5314]
HyS0220.3g	225.303	467.253	508.033	251.313	229.512	202.961	400.197	227.929	0.814068	0.00974634	0.490172	-	HyS0220	28459	45808	-	3319	-	- && Q6P5E8.1 RecName: Full=Diacylglycerol kinase theta; Short=DAG kinase theta; AltName: Full=Diglyceride kinase theta; Short=DGK-theta && PF00609:Diacylglycerol kinase accessory domain|PF00781:Diacylglycerol kinase catalytic domain|PF00788:Ras associati	C1_1	190	467	514	252	233	243	5.5944	11.2611	12.2383	6.16541	5.70245	5.03412	RecName: Full=Diacylglycerol kinase theta; Short=DAG kinase theta; AltName: Full=Diglyceride kinase theta; Short=DGK-theta [Mus musculus]
HyS0068.72g	39.1315	57.0309	48.4312	20.9428	37.4312	24.2217	48.1979	27.5319	0.813696	0.0341305	0.601519	-	HyS0068	851605	875280	+	6320	-	- && Q91287.1 RecName: Full=Fibroblast growth factor receptor 3; Short=FGFR-3; AltName: Full=PFR3; Flags: Precursor && PF07714:Protein tyrosine kinase|PF06119:Nidogen-like	Pkinase_Tyr	33	57	49	21	38	29	0.510275	0.721822	0.612694	0.269818	0.488404	0.315504	RecName: Full=Fibroblast growth factor receptor 3; Short=FGFR-3; AltName: Full=PFR3; Flags: Precursor [Pleurodeles waltl]
HyS0070.50g	42.689	90.0488	80.0597	29.9182	46.2965	45.1024	70.9325	40.4391	0.813423	0.0338571	0.600733	-	HyS0070	493785	503624	+	2370	-	- && Q6DRN3.1 RecName: Full=Nucleolar complex protein 3 homolog; Short=NOC3 protein homolog; AltName: Full=NOC3-like protein; AltName: Full=Nucleolar complex-associated protein 3-like protein && PF03914:CBF/Mak21 family|PF07540:Nucleolar complex-associate	CBF	36	90	81	30	47	54	1.48444	3.03925	2.70085	1.02788	1.61088	1.56664	RecName: Full=Nucleolar complex protein 3 homolog; Short=NOC3 protein homolog; AltName: Full=NOC3-like protein; AltName: Full=Nucleolar complex-associated protein 3-like protein [Danio rerio]
HyS0068.96g	156.526	352.191	402.275	156.572	189.126	173.728	303.664	173.142	0.81223	0.0178555	0.541125	-	HyS0068	1277414	1287979	+	1787	-	- && - && -	-	132	352	407	157	192	208	7.21866	15.7649	17.9984	7.13417	8.72749	8.00319	#N/A
HyS0113.26g	324.91	870.472	830.249	539.526	303.39	313.211	675.21	385.376	0.810109	0.0360296	0.60296	-	HyS0113	272171	277177	-	1992	-	- && Q9DBB8.1 RecName: Full=Trans-1,2-dihydrobenzene-1,2-diol dehydrogenase; AltName: Full=D-xylose 1-dehydrogenase; AltName: Full=D-xylose-NADP dehydrogenase; AltName: Full=Dimeric dihydrodiol dehydrogenase && PF01408:Oxidoreductase family, NAD-binding R	GFO_IDH_MocA	274	870	840	541	308	375	13.4421	34.9544	33.3238	22.0534	12.5595	12.9439	RecName: Full=Trans-1,2-dihydrobenzene-1,2-diol dehydrogenase; AltName: Full=D-xylose 1-dehydrogenase; AltName: Full=D-xylose-NADP dehydrogenase; AltName: Full=Dimeric dihydrodiol dehydrogenase [Mus musculus]
HyS0058.25g	60.476	110.06	104.77	46.8719	50.2366	60.1366	91.7684	52.415	0.809853	0.0134125	0.517993	-	HyS0058	251210	252501	-	1292	-	- && Q76LW2.1 RecName: Full=Heparan-sulfate 6-O-sulfotransferase 2; Short=HS6ST-2; Short=cHS6ST-2 && PF03567:Sulfotransferase family	-	51	110	106	47	51	72	3.85758	6.81401	6.48347	2.95396	3.20642	3.83173	RecName: Full=Heparan-sulfate 6-O-sulfotransferase 2; Short=HS6ST-2; Short=cHS6ST-2 [Gallus gallus]
HyS0083.10g	282.221	558.303	570.302	311.15	277.779	217.16	470.275	268.696	0.80951	0.0081043	0.480969	-	HyS0083	162055	180780	+	2290	-	- && Q4PZA2.1 RecName: Full=Endothelin-converting enzyme 1; Short=ECE-1 && PF01431:Peptidase family M13|PF05649:Peptidase family M13	-	238	558	577	312	282	260	10.1566	19.5016	19.9115	11.0634	10.0029	7.80661	RecName: Full=Endothelin-converting enzyme 2; Short=ECE-2 [Mus musculus]
HyS0003.180g	110.28	246.133	230.295	108.703	100.473	126.12	195.57	111.765	0.808774	0.0144582	0.517993	-	HyS0003	2212737	2217249	+	2165	-	- && Q71KT5.2 RecName: Full=Delta(14)-sterol reductase; Short=Delta-14-SR; AltName: Full=C-14 sterol reductase; Short=C14SR; AltName: Full=Sterol C14-reductase; AltName: Full=Transmembrane 7 superfamily member 2 && PF01222:Ergosterol biosynthesis ERG4/ERG	-	93	246	233	109	102	151	4.1979	9.09389	8.50477	4.08825	3.82697	4.79561	RecName: Full=Delta(14)-sterol reductase TM7SF2; Short=Delta-14-SR; AltName: Full=3-beta-hydroxysterol Delta (14)-reductase; AltName: Full=C-14 sterol reductase; Short=C14SR; AltName: Full=Sterol C14-reductase; AltName: Full=Transmembrane 7 superfamily member 2 [Mus musculus]
HyS0010.256g	310.681	920.499	831.237	329.101	397.953	451.024	687.472	392.693	0.808339	0.0291708	0.590851	-	HyS0010	2975953	2981664	-	1724	-	- && Q9Z125.2 RecName: Full=Cyclic AMP-responsive element-binding protein 3-like protein 1; Short=cAMP-responsive element-binding protein 3-like protein 1; AltName: Full=Old astrocyte specifically-induced substance; Short=OASIS; Contains: RecName: Full=Pr	bZIP_1	262	920	841	330	404	540	14.8515	42.7094	38.5499	15.5434	19.0352	21.5368	RecName: Full=Cyclic AMP-responsive element-binding protein 3-like protein 1; Short=cAMP-responsive element-binding protein 3-like protein 1; AltName: Full=Old astrocyte specifically-induced substance; Short=OASIS; Contains: RecName: Full=Processed cyclic AMP-responsive element-binding protein 3-like protein 1; AltName: Full=Oasis N-terminal fragment; Short=OA-N [Mus musculus]
HyS0015.152g	187.357	278.151	154.189	137.624	127.069	90.2049	206.566	118.299	0.806944	0.00772744	0.47352	-	HyS0015	2304648	2324575	+	3909	-	- && F1QFR9.2 RecName: Full=Proteasome activator complex subunit 4A; AltName: Full=Proteasome activator PA200-A && PF00435:Spectrin repeat|PF11919:Domain of unknown function (DUF3437)	-	158	278	156	138	129	108	3.95001	5.69183	3.15372	2.8667	2.68063	1.89969	RecName: Full=Proteasome activator complex subunit 4A; AltName: Full=Proteasome activator PA200-A [Danio rerio]
HyS0113.33g	238.347	586.318	536.697	270.261	279.749	229.688	453.787	259.9	0.805691	0.0150389	0.520521	-	HyS0113	391964	394285	+	1397	-	- && - && PF00169:PH domain	PH	201	586	543	271	284	275	14.0607	33.5717	30.7162	15.7522	16.5133	13.5351	#N/A
HyS0029.109g	456.535	1027.56	1038.8	465.727	470.845	508.655	840.964	481.743	0.804375	0.00977994	0.490172	-	HyS0029	1805224	1832469	+	5427	-	- && - && -	-	385	1027	1051	467	478	609	6.93279	15.1455	15.3041	6.98756	7.15452	7.71582	#N/A
HyS0027.9g	74.7057	219.119	236.226	117.678	85.6978	101.063	176.683	101.48	0.802609	0.0493765	0.645448	-	HyS0027	188045	197869	+	4236	-	- && - && PF13385:Concanavalin A-like lectin/glucanases superfamily	-	63	219	239	118	87	121	1.45342	4.13772	4.45868	2.26201	1.66831	1.96406	#N/A
HyS0113.34g	202.773	392.213	413.148	235.357	168.44	175.398	336.044	193.065	0.801731	0.0097792	0.490172	-	HyS0113	396811	408372	+	1451	-	- && - && PF00169:PH domain	PH	171	392	418	236	171	210	11.5169	21.6218	22.7653	13.2073	9.57285	9.95122	#N/A
HyS0011.320g	1631.67	3873.1	3488.03	1958.65	1559.31	1642.9	2997.6	1720.28	0.801392	0.0103467	0.490543	-	HyS0011	4482393	4531660	-	1381	-	- && Q9GR88.1 RecName: Full=Eukaryotic peptide chain release factor subunit 1; Short=Eukaryotic release factor 1; Short=eRF1 && PF03464:eRF1 domain 2|PF03465:eRF1 domain 3|PF03463:eRF1 domain 1	-	1376	3871	3529	1964	1583	1967	97.3715	224.338	201.94	115.483	93.1107	97.9344	RecName: Full=Eukaryotic peptide chain release factor subunit 1; Short=Eukaryotic release factor 1; Short=eRF1 [Polyandrocarpa misakiensis]
HyS0043.112g	32.0167	34.0184	41.5125	23.9346	19.7006	18.3751	35.8492	20.6701	0.800984	0.0396351	0.614544	-	HyS0043	2039061	2055100	-	2428	-	- && Q13206.2 RecName: Full=Probable ATP-dependent RNA helicase DDX10; AltName: Full=DEAD box protein 10 && PF00271:Helicase conserved C-terminal domain|PF00270:DEAD/DEAH box helicase|PF13959:Domain of unknown function (DUF4217)	DEAD	27	34	42	24	20	22	1.08673	1.12073	1.36699	0.802659	0.669104	0.623015	RecName: Full=Probable ATP-dependent RNA helicase DDX10; AltName: Full=DEAD box protein 10 [Homo sapiens]
HyS0014.111g	73.5199	112.061	56.3383	53.8528	45.3115	40.0911	80.6397	46.4184	0.800176	0.0232029	0.564752	-	HyS0014	1621096	1623482	+	783	-	- && - && -	-	62	112	57	54	46	48	7.73815	11.448	5.75278	5.60016	4.77209	4.21506	#N/A
HyS0015.11g	35.5741	67.0364	55.3499	32.9101	24.6258	33.4092	52.6535	30.315	0.799952	0.0342751	0.602192	-	HyS0015	203591	221335	-	1164	-	- && Q2TBV5.1 RecName: Full=General transcription factor IIH subunit 2; AltName: Full=General transcription factor IIH polypeptide 2 && PF07975:TFIIH C1-like domain|PF04056:Ssl1-like	-	30	67	56	33	25	40	2.51869	4.60675	3.80189	2.30213	1.74461	2.36283	RecName: Full=General transcription factor IIH subunit 2; AltName: Full=General transcription factor IIH polypeptide 2 [Bos taurus]
HyS0063.23g	86.5637	134.073	108.723	63.8256	73.8774	52.6195	109.787	63.4408	0.797228	0.00607797	0.424857	-	HyS0063	601511	613452	+	2431	-	- && B6GZA1.1 RecName: Full=Probable E3 ubiquitin ligase complex SCF subunit sconB; AltName: Full=Sulfur controller B; AltName: Full=Sulfur metabolite repression control protein B && PF12937:F-box-like|PF00400:WD domain, G-beta repeat	WD40	73	134	110	64	75	63	2.93457	4.41156	3.57579	2.13778	2.50604	1.78189	RecName: Full=F-box/WD repeat-containing protein 7; AltName: Full=F-box and WD-40 domain-containing protein 7 [Bos taurus]
HyS0066.23g	43.8748	57.0309	41.5125	20.9428	26.5959	34.2444	47.4727	27.261	0.794613	0.0321542	0.596198	-	HyS0066	301637	302851	-	873	-	- && Q6EJB7.1 RecName: Full=Transcription factor Sox-3 && PF00505:HMG (high mobility group) box	HMG_box	37	57	42	21	27	41	4.14185	5.22556	3.80189	1.95332	2.51225	3.22919	RecName: Full=Transcription factor SOX-2; Short=cSox2; AltName: Full=delta EF2a [Gallus gallus]
HyS0007.172g	2550.67	4686.54	4390.44	2647.76	2107.97	1951.1	3875.88	2235.61	0.794105	0.00275892	0.350794	-	HyS0007	2842094	2845183	+	1248	-	- && P09606.3 RecName: Full=Glutamine synthetase; Short=GS; AltName: Full=Glutamate decarboxylase; AltName: Full=Glutamate--ammonia ligase && PF03951:Glutamine synthetase, beta-Grasp domain|PF00120:Glutamine synthetase, catalytic domain	-	2151	4684	4442	2655	2140	2336	168.435	300.383	281.273	172.75	139.287	128.701	RecName: Full=Glutamine synthetase; Short=GS; AltName: Full=Glutamate--ammonia ligase; AltName: Full=Palmitoyltransferase GLUL [Rattus norvegicus]
HyS0007.167g	50.9896	81.0439	59.3035	36.8992	33.4911	40.0911	63.779	36.8271	0.793814	0.0162216	0.530443	-	HyS0007	2756413	2764703	+	3161	-	- && O60140.2 RecName: Full=Uncharacterized protein C18H10.09 && PF05495:CHY zinc finger	zf-CHY	43	81	60	37	34	48	1.32939	2.05085	1.5	0.950486	0.873709	1.0441	RecName: Full=Uncharacterized protein C18H10.09 [Schizosaccharomyces pombe 972h-]
HyS0005.384g	423.332	941.511	873.738	406.888	427.504	462.718	746.194	432.37	0.787905	0.00901692	0.488653	-	HyS0005	4514064	4521131	-	2499	-	- && - && PF05960:Bacterial protein of unknown function (DUF885)	-	357	941	884	408	434	554	13.9608	30.1367	27.9544	13.2575	14.107	15.2429	#N/A
HyS0005.132g	397.244	771.418	952.81	246.327	461.98	522.019	707.157	410.109	0.786073	0.0342564	0.602192	-	HyS0005	1413211	1440022	-	10684	-	- && Q5RDC3.1 RecName: Full=General transcription factor 3C polypeptide 2; AltName: Full=TF3C-beta; AltName: Full=Transcription factor IIIC subunit beta && -	-	335	771	964	247	469	625	3.06421	5.77555	7.1303	1.87729	3.56575	4.02227	RecName: Full=General transcription factor 3C polypeptide 2; AltName: Full=TF3C-beta; AltName: Full=Transcription factor IIIC subunit beta [Pongo abelii]
HyS0025.198g	32156.6	113750	113420	49883.7	49061.5	51465.2	86442.1	50136.8	0.785868	0.0485175	0.642367	-	HyS0025	2757769	2761813	-	2784	-	- && Q6T486.1 RecName: Full=Probable E3 ubiquitin-protein ligase rbrA; AltName: Full=Ariadne-like ubiquitin ligase && PF01485:IBR domain, a half RING-finger domain	IBR	27118	113688	114752	50020	49807	61618	951.909	3268.27	3257.28	1458.96	1453.23	1521.82	RecName: Full=E3 ubiquitin-protein ligase dbl4; AltName: Full=DNA-break-localizing protein 4; AltName: Full=Histone E3 ligase 1; AltName: Full=RING-type E3 ubiquitin transferase dbl4 [Schizosaccharomyces pombe 972h-]
HyS0026.70g	386.572	586.318	302.448	290.207	259.063	191.268	425.113	246.846	0.785563	0.00820035	0.480969	-	HyS0026	1026737	1027985	-	663	-	- && - && -	-	326	586	306	291	263	229	48.052	70.7386	36.4731	35.6408	32.2222	23.7491	#N/A
HyS0032.193g	45.0606	119.065	92.9088	49.8637	52.2067	47.6081	85.678	49.8928	0.785459	0.0412175	0.615109	-	HyS0032	2252076	2258709	-	1211	-	- && P92204.1 RecName: Full=Negative elongation factor E && PF00076:RNA recognition motif. (a.k.a. RRM, RBD, or RNP domain)	RRM_1	38	119	94	50	53	57	3.06653	7.86458	6.13406	3.3527	3.55504	3.23635	#N/A
HyS0009.363g	317.796	743.403	571.29	383.951	268.914	295.672	544.163	316.179	0.784482	0.0143562	0.517993	-	HyS0009	5612816	5613848	-	1033	-	- && - && PF00822:PMP-22/EMP/MP20/Claudin family	-	268	743	578	385	273	354	25.3537	57.5653	44.2173	30.2642	21.4672	23.5628	#N/A
HyS0031.69g	270.363	689.374	675.072	249.319	371.357	329.081	544.936	316.585	0.784288	0.0272544	0.579126	-	HyS0031	898192	901236	-	3045	-	- && - && -	-	228	689	683	250	377	394	7.31736	18.1094	17.7255	6.66686	10.057	8.89679	RecName: Full=Paternally-expressed gene 3 protein [Bos taurus]
HyS0231.6g	100.793	231.125	214.481	116.681	95.5481	106.074	182.133	106.101	0.782414	0.0197512	0.547632	-	HyS0231	48167	50974	+	2130	-	- && - && -	-	85	231	217	117	97	127	3.89984	8.6797	8.0509	4.46041	3.69917	4.09967	#N/A
HyS0020.273g	47.4322	97.0526	94.8856	55.8474	41.3713	42.5967	79.7901	46.6052	0.782324	0.0317161	0.596198	-	HyS0020	4062337	4064015	+	762	-	- && Q7YRA3.3 RecName: Full=Exosome complex component RRP41; AltName: Full=Exosome component 4; AltName: Full=Ribosomal RNA-processing protein 41 && PF03725:3' exoribonuclease family, domain 2|PF01138:3' exoribonuclease family, domain 1	RNase_PH	40	97	96	56	42	51	5.12994	10.188	9.9559	5.96763	4.4772	4.60193	RecName: Full=Exosome complex component RRP41; AltName: Full=Exosome component 4; AltName: Full=Ribosomal RNA-processing protein 41 [Bos taurus]
HyS0044.45g	511.082	996.54	1121.82	623.297	431.444	477.752	876.482	510.831	0.779684	0.0120823	0.510514	-	HyS0044	558604	582063	-	7971	-	- && - && PF00008:EGF-like domain|PF13385:Concanavalin A-like lectin/glucanases superfamily	EGF	431	996	1135	625	438	572	5.28411	10.0004	11.2525	6.36701	4.46348	4.9341	RecName: Full=Neurogenic locus Notch protein; Contains: RecName: Full=Processed neurogenic locus Notch protein; Flags: Precursor [Drosophila melanogaster]
HyS0028.191g	187.357	413.224	451.695	247.324	167.455	199.62	350.759	204.8	0.777901	0.0232127	0.564752	-	HyS0028	2699334	2702938	+	3131	-	- && - && -	-	158	413	457	248	170	239	4.93152	10.557	11.5345	6.43187	4.4104	5.24855	#N/A
HyS0009.239g	311.867	842.457	849.028	366	413.713	390.888	667.784	390.2	0.775971	0.0280946	0.582234	-	HyS0009	3622660	3661476	-	7287	-	- && Q14667.3 RecName: Full=Protein KIAA0100; AltName: Full=Antigen MLAA-22; AltName: Full=Breast cancer-overexpressed gene 1 protein; Flags: Precursor && PF10293:Domain of unknown function (DUF2405)|PF10351:Golgi-body localisation protein domain|PF10347:	-	263	842	859	367	420	468	3.52707	9.24775	9.31556	4.08965	4.6818	4.41592	RecName: Full=Protein KIAA0100; AltName: Full=Antigen MLAA-22; AltName: Full=Breast cancer-overexpressed gene 1 protein; Flags: Precursor [Homo sapiens]
HyS0028.65g	352.184	824.447	749.201	385.945	351.656	388.382	641.944	375.328	0.775124	0.013013	0.517993	-	HyS0028	1186171	1194990	-	1629	-	- && Q86SR1.2 RecName: Full=Polypeptide N-acetylgalactosaminyltransferase 10; AltName: Full=Polypeptide GalNAc transferase 10; Short=GalNAc-T10; Short=pp-GaNTase 10; AltName: Full=Protein-UDP acetylgalactosaminyltransferase 10; AltName: Full=UDP-GalNAc:po	Glycos_transf_2	297	824	758	387	357	465	17.8173	40.4836	36.7716	19.2912	17.8016	19.6271	RecName: Full=Polypeptide N-acetylgalactosaminyltransferase 10; AltName: Full=Polypeptide GalNAc transferase 10; Short=GalNAc-T10; Short=pp-GaNTase 10; AltName: Full=Protein-UDP acetylgalactosaminyltransferase 10; AltName: Full=UDP-GalNAc:polypeptide N-acetylgalactosaminyltransferase 10 [Homo sapiens]
HyS0005.429g	539.541	1202.65	1154.44	766.904	458.04	472.74	965.545	565.895	0.7716	0.0239606	0.567348	-	HyS0005	5182210	5186293	+	2247	-	- && - && PF01390:SEA domain	-	455	1202	1168	769	465	566	19.7886	42.8128	41.0775	27.7902	16.8098	17.3196	#N/A
HyS0032.3g	175.499	276.15	347.914	199.455	121.159	148.671	266.521	156.428	0.770912	0.0143719	0.517993	-	HyS0032	54895	61959	+	2233	-	- && P13277.2 RecName: Full=Digestive cysteine proteinase 1; Flags: Precursor && PF00112:Papain family cysteine protease|PF08246:Cathepsin propeptide inhibitor domain (I29)	Peptidase_C1	148	276	352	200	123	178	6.47709	9.8922	12.4571	7.27294	4.47434	5.48095	RecName: Full=Counting factor associated protein D; Flags: Precursor [Dictyostelium discoideum]
HyS0071.23g	74.7057	139.075	144.305	90.752	58.1169	61.807	119.362	70.2253	0.77042	0.025258	0.570446	-	HyS0071	385823	394645	+	4931	-	- && - && -	-	63	139	146	91	59	74	1.24857	2.25607	2.33982	1.49856	0.971918	1.03186	#N/A
HyS0009.228g	135.182	227.123	226.342	105.711	110.324	130.296	196.216	115.444	0.766442	0.0054333	0.415922	-	HyS0009	3441029	3457340	+	4345	-	- && Q86US8.2 RecName: Full=Telomerase-binding protein EST1A; AltName: Full=EST1-like protein A; AltName: Full=Ever shorter telomeres 1A; AltName: Full=Smg-6 homolog; AltName: Full=Telomerase subunit EST1A; AltName: Full=hSmg5/7a && PF10374:Telomerase act	-	114	227	229	106	112	156	2.56402	4.18127	4.16495	1.981	2.09383	2.46865	RecName: Full=Telomerase-binding protein EST1A; AltName: Full=EST1-like protein A; AltName: Full=Ever shorter telomeres 1A; AltName: Full=Smg-6 homolog; AltName: Full=Telomerase subunit EST1A; AltName: Full=hSmg5/7a [Homo sapiens]
HyS0003.146g	366.414	831.451	772.922	335.084	417.653	407.592	656.929	386.777	0.764943	0.0143326	0.517993	-	HyS0003	1824681	1827624	+	1017	-	- && Q28XE2.2 RecName: Full=Acidic leucine-rich nuclear phosphoprotein 32 family member A && PF14580:Leucine-rich repeat	-	309	831	782	336	424	488	29.6924	65.3962	60.7645	26.8279	33.8655	32.9931	RecName: Full=Acidic leucine-rich nuclear phosphoprotein 32 family member A [Drosophila pseudoobscura pseudoobscura]
HyS0033.164g	499.224	1253.68	1192.99	548.501	581.169	606.377	981.964	578.682	0.763407	0.0200392	0.548286	-	HyS0033	2081564	2089709	+	4645	-	- && Q3UVR3.1 RecName: Full=Tau-tubulin kinase 2; AltName: Full=Protein bartleby && PF00069:Protein kinase domain	Pkinase	421	1253	1207	550	590	726	8.85734	21.5893	20.5346	9.61492	10.3176	10.7467	RecName: Full=Tau-tubulin kinase homolog Asator [Drosophila melanogaster]
HyS0029.135g	715.04	1866.01	1750.44	929.46	897.364	727.486	1443.83	851.436	0.762472	0.0247851	0.569324	-	HyS0029	2156740	2162605	-	2283	-	- && Q58L91.1 RecName: Full=Venom prothrombin activator oscutarin-C non-catalytic subunit; Short=vPA; AltName: Full=Venom coagulation factor Va-like protein; Contains: RecName: Full=Oscutarin-C non-catalytic subunit heavy chain; Contains: RecName: Full=Os	F5_F8_type_C	603	1865	1771	932	911	871	25.8118	65.3801	61.3023	33.1496	32.4134	26.2323	RecName: Full=Lactadherin; AltName: Full=MFGM; AltName: Full=Milk fat globule-EGF factor 8; Short=MFG-E8; AltName: Full=O-acetyl GD3 ganglioside synthase; Short=AGS; AltName: Full=SED1; Flags: Precursor [Rattus norvegicus]
HyS0005.373g	401.988	633.343	729.433	362.011	326.045	353.302	588.255	347.12	0.762053	0.00246214	0.33409	-	HyS0005	4421424	4444706	+	7163	-	- && P11029.1 RecName: Full=Acetyl-CoA carboxylase; Short=ACC; Includes: RecName: Full=Biotin carboxylase && PF08326:Acetyl-CoA carboxylase, central region|PF02785:Biotin carboxylase C-terminal domain|PF02786:Carbamoyl-phosphate synthase L chain, ATP bind	Carboxyl_trans	339	633	738	363	331	423	4.625	7.07264	8.1419	4.1151	3.75358	4.06041	RecName: Full=Acetyl-CoA carboxylase; Short=ACC; Includes: RecName: Full=Biotin carboxylase [Gallus gallus]
HyS0028.115g	697.253	1455.79	1351.13	508.61	771.28	790.128	1168.06	690.006	0.759633	0.0150198	0.520521	-	HyS0028	1719292	1725270	+	5206	-	- && - && -	-	588	1455	1367	510	783	946	11.0377	22.3682	20.7505	7.9549	12.2172	12.4943	#N/A
HyS0058.107g	92.4927	248.135	173.957	119.673	93.578	91.8753	171.528	101.709	0.757361	0.0371552	0.607347	-	HyS0058	1636937	1649066	+	1810	-	- && Q01887.2 RecName: Full=Tyrosine-protein kinase RYK; AltName: Full=Kinase VIK; AltName: Full=Met-related kinase; AltName: Full=NYK-R; Flags: Precursor && PF07714:Protein tyrosine kinase|PF02019:WIF domain	Pkinase_Tyr	78	248	176	120	95	110	4.21137	10.9659	7.6842	5.38358	4.26341	4.17868	RecName: Full=Tyrosine-protein kinase RYK; Flags: Precursor [Homo sapiens]
HyS0008.86g	47.4322	69.0374	89.9436	47.8692	43.3414	31.7388	68.8044	40.9831	0.756606	0.0353539	0.602713	-	HyS0008	1372909	1376485	-	1002	-	- && Q9VFP2.2 RecName: Full=Protein roadkill; AltName: Full=Hh-induced MATH and BTB domain-containing protein && PF00651:BTB/POZ domain|PF00917:MATH domain	BTB	40	69	91	48	44	38	3.90121	5.5113	7.17692	3.88993	3.56695	2.6076	RecName: Full=Speckle-type POZ protein [Xenopus tropicalis]
HyS0168.9g	45.0606	96.0521	92.9088	46.8719	39.4013	52.6195	78.0072	46.2976	0.755743	0.0404022	0.614544	-	HyS0168	73517	80894	+	384	-	- && - && -	-	38	96	94	47	40	63	9.67073	20.0084	19.3447	9.93883	8.46138	11.2806	#N/A
[truncated: 1,756 more rows]

## Sheet: 10h hpi_down regulated
gene_id	shRNA_10H_1	shRNA_10H_2	shRNA_10H_3	crtl_10H_1	crtl_10H_2	crtl_10H_3	D	C	log2FoldChange	pvalue	padj	gene_name	gene_chr	gene_start	gene_end	gene_strand	gene_length	gene_biotype	gene_description	tf_family	shRNA_10H_1_count	shRNA_10H_2_count	shRNA_10H_3_count	crtl_10H_1_count	crtl_10H_2_count	crtl_10H_3_count	shRNA_10H_1_fpkm	shRNA_10H_2_fpkm	shRNA_10H_3_fpkm	crtl_10H_1_fpkm	crtl_10H_2_fpkm	crtl_10H_3_fpkm	#N/A
[truncated: 2,109 more rows]

[truncated: 3 more sheets: 10h hpi_up regulated, 20h hpi_down regulated, 20h hpi_up regulated]
